# Supplementary material for: Taxonomic guide and historical review of starfishes in northeastern Brazil (Echinodermata, Asteroidea)
Source: Zookeys. 2014 Oct 22;(449):1–56. doi: 10.3897/zookeys.449.6813 (PMC4233396; doi:10.3897/zookeys.449.6813)
Supplement: XML Treatment for Luidia alternata alternata [file zookeys.449.6813-treatment1.xml]

<!DOCTYPE tp:taxon-treatment
  PUBLIC "-//TaxonX//DTD Taxonomic Treatment Publishing DTD v0 20100105//EN" "tax-treatment-NSO.dtd">
<tp:taxon-treatment xmlns:tp="http://www.plazi.org/taxpub"><tp:treatment-meta><kwd-group><label>Taxon classification</label><kwd><named-content content-type="kingdom">Animalia</named-content></kwd><kwd><named-content content-type="order">Paxillosida</named-content></kwd><kwd><named-content content-type="family">Luidiidae</named-content></kwd></kwd-group><mixed-citation publication-type="journal"><person-group><name><surname>Gondim</surname><given-names>Anne Isabelley</given-names></name><name><surname>Christoffersen</surname><given-names>Martin Lindsey</given-names></name><name><surname>Pereira Dias</surname><given-names>Thelma Lúcia</given-names></name></person-group><article-title>Taxonomic guide and historical review of starfishes in northeastern Brazil (<tp:taxon-name><tp:taxon-name-part taxon-name-part-type="phylum">Echinodermata</tp:taxon-name-part></tp:taxon-name>, <tp:taxon-name><tp:taxon-name-part taxon-name-part-type="class">Asteroidea</tp:taxon-name-part></tp:taxon-name>)</article-title><source>Zookeys</source><day>22</day><month>10</month><year>2014</year><volume>2014</volume><issue>449</issue><fpage>1</fpage><lpage>56</lpage><pub-id pub-id-type="doi">10.3897/zookeys.449.6813</pub-id></mixed-citation></tp:treatment-meta><tp:nomenclature><tp:taxon-name>
                                <tp:taxon-name-part taxon-name-part-type="genus">Luidia</tp:taxon-name-part>
                                <tp:taxon-name-part taxon-name-part-type="species">alternata</tp:taxon-name-part>
                                <tp:taxon-name-part taxon-name-part-type="subspecies">alternata</tp:taxon-name-part>
                            </tp:taxon-name><tp:taxon-authority>(Say, 1825)</tp:taxon-authority><xref ref-type="fig" rid="F3">Figure 3a–d</xref><tp:nomenclature-citation-list><tp:nomenclature-citation><tp:taxon-name><tp:taxon-name-part taxon-name-part-type="genus">Asterias</tp:taxon-name-part> <tp:taxon-name-part taxon-name-part-type="species">alternata</tp:taxon-name-part></tp:taxon-name><comment> Say, 1825: 144–145.</comment></tp:nomenclature-citation><tp:nomenclature-citation><tp:taxon-name><tp:taxon-name-part taxon-name-part-type="genus">Luidia</tp:taxon-name-part> <tp:taxon-name-part taxon-name-part-type="species">alternata</tp:taxon-name-part></tp:taxon-name><comment> Lütken, 1859: 42–43. <xref ref-type="bibr" rid="B22">Brito 1968</xref>: 12–13, pl. 3, fig. 4. <xref ref-type="bibr" rid="B134">Tommasi 1970</xref>: 8, fig. 24. <xref ref-type="bibr" rid="B138">Tommasi and Aron 1987</xref>: 5. <xref ref-type="bibr" rid="B136">Tommasi et al. 1988</xref>: 6. <xref ref-type="bibr" rid="B143">Ventura et al. 2007</xref>: 236. <xref ref-type="bibr" rid="B98">Miranda et al. 2012</xref>: 9.</comment></tp:nomenclature-citation><tp:nomenclature-citation><tp:taxon-name><tp:taxon-name-part taxon-name-part-type="genus">Luidia</tp:taxon-name-part> <tp:taxon-name-part taxon-name-part-type="species">granulosa</tp:taxon-name-part></tp:taxon-name><comment> Perrier, 1869: 109–110, pl. 2, fig. 18.</comment></tp:nomenclature-citation><tp:nomenclature-citation><tp:taxon-name><tp:taxon-name-part taxon-name-part-type="genus">Luidia</tp:taxon-name-part> <tp:taxon-name-part taxon-name-part-type="species">variegata</tp:taxon-name-part></tp:taxon-name><comment> Perrier, 1875: 337.</comment></tp:nomenclature-citation><tp:nomenclature-citation><tp:taxon-name><tp:taxon-name-part taxon-name-part-type="genus">Luidia</tp:taxon-name-part> <tp:taxon-name-part taxon-name-part-type="species">numidica</tp:taxon-name-part></tp:taxon-name><comment> Koehler, 1911: 3, pl. 1, figs 8–11.</comment></tp:nomenclature-citation><tp:nomenclature-citation><tp:taxon-name><tp:taxon-name-part taxon-name-part-type="genus">Luidia</tp:taxon-name-part> <tp:taxon-name-part taxon-name-part-type="species">quequenensis</tp:taxon-name-part></tp:taxon-name><comment> Bernasconi, 1942: 253. <xref ref-type="bibr" rid="B134">Tommasi 1970</xref>: 8, fig. 23. <xref ref-type="bibr" rid="B26">Carrera-Rodriguez and Tommasi 1977</xref>: 62, 65.</comment></tp:nomenclature-citation><tp:nomenclature-citation><tp:taxon-name><tp:taxon-name-part taxon-name-part-type="genus">Luidia</tp:taxon-name-part> <tp:taxon-name-part taxon-name-part-type="species">bernasconiae</tp:taxon-name-part></tp:taxon-name><comment> A.H.Clark, 1945: 19–21.</comment></tp:nomenclature-citation><tp:nomenclature-citation><tp:taxon-name><tp:taxon-name-part taxon-name-part-type="genus">Luidia</tp:taxon-name-part> <tp:taxon-name-part taxon-name-part-type="species">alternata</tp:taxon-name-part> <tp:taxon-name-part taxon-name-part-type="infraspecific-rank">var.</tp:taxon-name-part> <tp:taxon-name-part taxon-name-part-type="variety">numidica</tp:taxon-name-part></tp:taxon-name><comment> Madsen, 1950: 206–209, fig. 9.</comment></tp:nomenclature-citation><tp:nomenclature-citation><tp:taxon-name><tp:taxon-name-part taxon-name-part-type="genus">Luidia</tp:taxon-name-part> <tp:taxon-name-part taxon-name-part-type="species">alternata</tp:taxon-name-part> <tp:taxon-name-part taxon-name-part-type="subspecies">numidica</tp:taxon-name-part></tp:taxon-name><comment> A.M.Clark, 1953: 388–389, pl. 41, fig. 1.</comment></tp:nomenclature-citation><tp:nomenclature-citation><tp:taxon-name><tp:taxon-name-part taxon-name-part-type="genus">Luidia</tp:taxon-name-part> <tp:taxon-name-part taxon-name-part-type="species">alternata</tp:taxon-name-part> <tp:taxon-name-part taxon-name-part-type="subspecies">alternata</tp:taxon-name-part></tp:taxon-name><comment> Clark &amp; Downey, 1992: 8–9; <xref ref-type="bibr" rid="B84">Magalhães et al. 2005</xref>: 63.</comment></tp:nomenclature-citation></tp:nomenclature-citation-list></tp:nomenclature><tp:treatment-sec sec-type="Material examined"><title>Material examined.</title><p>Paraíba: <named-content xmlns:xlink="http://www.w3.org/1999/xlink" content-type="dwc:verbatimCoordinates" xlink:type="simple">6°46'S; 34°50'W</named-content>, 1spec., UFPB/ECH.877, 13.II.1981, 14m; <named-content xmlns:xlink="http://www.w3.org/1999/xlink" content-type="dwc:verbatimCoordinates" xlink:type="simple">7°01'S; 34°41'W</named-content>, 1spec., UFPB/ECH.876, 13.II.1981, 24m; <named-content xmlns:xlink="http://www.w3.org/1999/xlink" content-type="dwc:verbatimCoordinates" xlink:type="simple">7°04"S; 34°41'W</named-content>, 1spec., UFPB/ECH.879, 16.II.1981, 22m.</p></tp:treatment-sec><tp:treatment-sec sec-type="Type locality"><title>Type locality.</title><p>Dry Tortugas, Florida Keys, Florida (<xref ref-type="bibr" rid="B33">Clark and Downey 1992</xref>)–Neotype.</p></tp:treatment-sec><tp:treatment-sec sec-type="Description"><title>Description.</title><p>Body pentagonal (Fig. <xref ref-type="fig" rid="F3">3a, b</xref>). Five elongate and thin arms. Abactinal surface with paxillae (Fig. <xref ref-type="fig" rid="F3">3a</xref>). Carinal paxillae smaller than adradial paxillae, with 1–4 blunt central spinelets and with one or two series of marginal spinelets, numbering 12–20 per series. One of the central spines is slightly longer than remaining spines. Paxillae rounded and arranged into regular transversal rows. Some adradial paxillae with one long, conical and pointed central spine (~1.90 mm) (Fig. <xref ref-type="fig" rid="F3">3c</xref>). Inferomarginal fig with 1 or 2 long, thin spines (~1.76 mm), placed vertically and forming a well defined marginal row. Actinal surface with inferomarginal figs densely covered with spines of diverse shapes and sizes, there being 1–3 longer spines located centrally (Fig. <xref ref-type="fig" rid="F3">3c, d</xref>). Adambulacral fig with 4 spines placed vertically. The adambulacral spine is the smallest, being slightly curved and compressed. The two subambulacral spines are subequal in shape and size. A short spine is located laterally to the most external spine. Oral spines narrow and elongate. With bi, tri and tetravalvular pedicellariae on actinal surface (Fig. <xref ref-type="fig" rid="F3">3b</xref>).</p><fig id="F3" position="float" orientation="portrait"><label>Figure 3.</label><caption><p>Some species of the family <tp:taxon-name><tp:taxon-name-part taxon-name-part-type="family">Luidiidae</tp:taxon-name-part></tp:taxon-name> recorded in northeastern Brazil. <italic><tp:taxon-name><tp:taxon-name-part taxon-name-part-type="genus">Luidia</tp:taxon-name-part> <tp:taxon-name-part taxon-name-part-type="species">alternata</tp:taxon-name-part> <tp:taxon-name-part taxon-name-part-type="subspecies">alternata</tp:taxon-name-part></tp:taxon-name></italic> <bold>(A–D)</bold>. <bold>A</bold> Abactinal view, in detail the paxilla <bold>B</bold> Actinal view, in detail the pedicellariae <bold>C</bold> Abactinal view of the arm <bold>D</bold> Actinal view of the arm; <italic><tp:taxon-name><tp:taxon-name-part taxon-name-part-type="genus">Luidia</tp:taxon-name-part> <tp:taxon-name-part taxon-name-part-type="species">clathrata</tp:taxon-name-part></tp:taxon-name></italic> <bold>(E–H)</bold> <bold>E</bold> Abactinal view <bold>F</bold> Actinal view, in detail the mouth <bold>G</bold> Abactinal view of the arm, in detail the paxilla, and <bold>H</bold> Actinal view of the arm.</p></caption><graphic xmlns:xlink="http://www.w3.org/1999/xlink" xlink:href="zookeys-449-001-g003.jpg" position="float" orientation="portrait" xlink:type="simple" id="oo_32969.jpg"/></fig><p><bold>Colour.</bold> Abactinal surface white or cream-coloured, with dark transversal bands. The colour of these bands varies, and may be brown, black, green, or purple. Actinal surface whitish or beige.</p></tp:treatment-sec><tp:treatment-sec sec-type="Distribution"><title>Distribution.</title><p>North Carolina, the Bahamas, Florida, Gulf of Mexico, Cuba, Jamaica, Honduras, Puerto Rico, Panama, Colombia, Venezuela, Brazil, Uruguay, and Argentina (<xref ref-type="bibr" rid="B15">Bernasconi 1943</xref>, <xref ref-type="bibr" rid="B132">Tommasi 1958</xref>, <xref ref-type="bibr" rid="B39">Downey 1973</xref>, <xref ref-type="bibr" rid="B153">Walenkamp 1976</xref>, <xref ref-type="bibr" rid="B33">Clark and Downey 1992</xref>, <xref ref-type="bibr" rid="B55">Hendler et al. 1995</xref>, <xref ref-type="bibr" rid="B143">Ventura et al. 2007</xref>, <xref ref-type="bibr" rid="B4">Alvarado et al. 2008</xref>). In Brazil from AL, BA, RJ, and SP (<xref ref-type="bibr" rid="B151">Verrill 1915</xref>, <xref ref-type="bibr" rid="B21">Brito 1962</xref>, <xref ref-type="bibr" rid="B22">1968</xref>, <xref ref-type="bibr" rid="B134">Tommasi 1970</xref>, <xref ref-type="bibr" rid="B84">Magalhães et al. 2005</xref>, <xref ref-type="bibr" rid="B98">Miranda et al. 2012</xref>). This is the first record of the species for the coast of Paraíba. From 1 to 200 m in depth (Clark and Downey 2002), most common between 10 and 30 m.</p></tp:treatment-sec><tp:treatment-sec sec-type="Remarks"><title>Remarks.</title><p>The main characters distinguishing <italic><tp:taxon-name><tp:taxon-name-part taxon-name-part-type="genus">Luidia</tp:taxon-name-part> <tp:taxon-name-part taxon-name-part-type="species">alternata</tp:taxon-name-part> <tp:taxon-name-part taxon-name-part-type="subspecies">alternata</tp:taxon-name-part></tp:taxon-name></italic> from the remaining species of the genus that occur in the Western Atlantic are their colour and the presence of long conical spines on the adradial paxillae. The abactinal colouration is distinctive. The nominal subspecies differs from its congeneric form <italic><tp:taxon-name><tp:taxon-name-part taxon-name-part-type="genus">Luidia</tp:taxon-name-part> <tp:taxon-name-part taxon-name-part-type="species">alternata</tp:taxon-name-part> <tp:taxon-name-part taxon-name-part-type="subspecies">numidica</tp:taxon-name-part></tp:taxon-name></italic> Koehler, 1911, from West Africa, for attaining a larger size and for having longer paxillar spines. <xref ref-type="bibr" rid="B32">Clark (1982)</xref> provided a good discussion on the synonymy of the nominal subspecies and designates a neotype. Specimens analysed in this study are young individuals that may attain 200 mm along its larger ray. Furthermore, our specimens presented no morphological variations, agreeing with the descriptions of this species. Despite not receiving much attention in recent taxonomic surveys, pedicellariae are an important taxonomic character to distinguish species of asteroids. <xref ref-type="bibr" rid="B32">Clark (1982)</xref> and <xref ref-type="bibr" rid="B33">Clark and Downey (1992)</xref> furnished excellent illustrations of the species of <italic><tp:taxon-name><tp:taxon-name-part taxon-name-part-type="genus">Luidia</tp:taxon-name-part></tp:taxon-name></italic> known from the Atlantic.</p></tp:treatment-sec><tp:treatment-sec sec-type="Ecological notes"><title>Ecological notes.</title><p>This subspecies is primarily associated with sandy and muddy bottoms. It may also be found in mangroves or associated with fragments of shells and calcareous algae (<xref ref-type="bibr" rid="B33">Clark and Downey 1992</xref>, <xref ref-type="bibr" rid="B12">Benavides-Serrato et al. 2011</xref>). According to <xref ref-type="bibr" rid="B55">Hendler et al. (1995)</xref>, the subspecies does not occur in large numbers, but is often found among the accompanying fauna in trawling nets. <italic><tp:taxon-name><tp:taxon-name-part taxon-name-part-type="genus">Luidia</tp:taxon-name-part> <tp:taxon-name-part taxon-name-part-type="species">alternata</tp:taxon-name-part> <tp:taxon-name-part taxon-name-part-type="subspecies">alterna</tp:taxon-name-part></tp:taxon-name></italic> is carnivorous, feeding on epifaunal organisms, especially other echinoderms.</p></tp:treatment-sec><ref-list><ref id="B22"><mixed-citation xmlns:xlink="http://www.w3.org/1999/xlink" xlink:type="simple"><person-group><name name-style="western"><surname>Brito</surname><given-names>IM</given-names></name></person-group> (<year>1968</year>) <article-title>Asteróides e equinóides do Estado da Guanabara e adjacências.</article-title><source>Boletim do Museu Nacional</source> (<issue>260</issue>): <fpage>1</fpage>–<lpage>51</lpage>.</mixed-citation></ref><ref id="B134"><mixed-citation xmlns:xlink="http://www.w3.org/1999/xlink" xlink:type="simple"><person-group><name name-style="western"><surname>Tommasi</surname><given-names>LR</given-names></name></person-group> (<year>1970</year>) <article-title>Lista de asteróides recentes do Brasil.</article-title><source>Contribuições do Instituto Oceanográfico, Universidade de São Paulo</source> (<issue>18</issue>): <fpage>1</fpage>–<lpage>61</lpage>.</mixed-citation></ref><ref id="B138"><mixed-citation xmlns:xlink="http://www.w3.org/1999/xlink" xlink:type="simple"><person-group><name name-style="western"><surname>Tommasi</surname><given-names>LR</given-names></name><name name-style="western"><surname>Aron</surname><given-names>MA</given-names></name></person-group> (<year>1987</year>) <article-title>Equinodermes dos bancos submarinos da cadeia de montanhas Vitória-Trindade.</article-title><source>Relatórios Internos do Instituto Oceanográfico, Universidade de São Paulo</source> (<issue>18</issue>): <fpage>1</fpage>–<lpage>9</lpage>.</mixed-citation></ref><ref id="B136"><mixed-citation xmlns:xlink="http://www.w3.org/1999/xlink" xlink:type="simple"><person-group><name name-style="western"><surname>Tommasi</surname><given-names>LR</given-names></name><name name-style="western"><surname>Castro,</surname><given-names>SM</given-names></name><name name-style="western"><surname>Sousa</surname><given-names>EC</given-names></name></person-group> (<year>1988</year>) <article-title><tp:taxon-name><tp:taxon-name-part taxon-name-part-type="phylum">Echinodermata</tp:taxon-name-part></tp:taxon-name> coletados durante as campanhas oceanográficas do N/Oc. “Almirante Saldanha” no Atlântico Sul Ocidental.</article-title><source>Relatórios Internos do Instituto Oceanográfico, Universidade de São Paulo</source> (<issue>21</issue>): <fpage>1</fpage>–<lpage>11</lpage>.</mixed-citation></ref><ref id="B143"><mixed-citation xmlns:xlink="http://www.w3.org/1999/xlink" xlink:type="simple"><person-group><name name-style="western"><surname>Ventura</surname><given-names>CRR</given-names></name><name name-style="western"><surname>Veríssimo</surname><given-names>I</given-names></name><name name-style="western"><surname>Nobre</surname><given-names>CC</given-names></name><name name-style="western"><surname>Zama</surname><given-names>PC</given-names></name></person-group> (<year>2007</year>) <article-title>Filo <tp:taxon-name><tp:taxon-name-part taxon-name-part-type="phylum">Echinodermata</tp:taxon-name-part></tp:taxon-name>.</article-title> In: <person-group><name name-style="western"><surname>Lavrado</surname><given-names>HP</given-names></name><name name-style="western"><surname>Viana</surname><given-names>MS</given-names></name></person-group> (<role>Eds</role>) <source>Atlas de invertebrados marinhos da região central da zona econômica exclusiva brasileira. Parte 1</source>. <publisher-name>Museu Nacional</publisher-name>, <publisher-loc>Rio de Janeiro</publisher-loc>, (<series>Série Livros, 25</series>).</mixed-citation></ref><ref id="B98"><mixed-citation xmlns:xlink="http://www.w3.org/1999/xlink" xlink:type="simple"><person-group><name name-style="western"><surname>Miranda</surname><given-names>ALS</given-names></name><name name-style="western"><surname>Lima</surname><given-names>MLF</given-names></name><name name-style="western"><surname>Sovierzoski</surname><given-names>HH</given-names></name><name name-style="western"><surname>Correia</surname><given-names>MD</given-names></name></person-group> (<year>2012</year>) <article-title>Inventory of the <tp:taxon-name><tp:taxon-name-part taxon-name-part-type="phylum">Echinodermata</tp:taxon-name-part></tp:taxon-name> collection from the Universidade Federal de Alagoas.</article-title><source>Biota Neotropica</source><volume>12</volume>: <fpage>135</fpage>–<lpage>146</lpage>. doi: <ext-link ext-link-type="doi" xlink:href="10.1590/S1676-06032012000200014" xlink:type="simple">10.1590/S1676-06032012000200014</ext-link></mixed-citation></ref><ref id="B26"><mixed-citation xmlns:xlink="http://www.w3.org/1999/xlink" xlink:type="simple"><person-group><name name-style="western"><surname>Carrera-Rodriguez</surname><given-names>CJ</given-names></name><name name-style="western"><surname>Tommasi</surname><given-names>LR</given-names></name></person-group> (<year>1977</year>) <article-title><tp:taxon-name><tp:taxon-name-part taxon-name-part-type="class">Asteroidea</tp:taxon-name-part></tp:taxon-name> de la plataforma continental de Rio Grande do Sul (Brasil), colecionados durante los viajes del N/Oc. “Prof. W. Besnard” para el proyecto Rio Grande do Sul.</article-title><source>Boletim do Instituto Oceanográfico</source><volume>26</volume>: <fpage>51</fpage>–<lpage>130</lpage>. doi: <ext-link ext-link-type="doi" xlink:href="10.1590/S0373-55241977000100004" xlink:type="simple">10.1590/S0373-55241977000100004</ext-link></mixed-citation></ref><ref id="B84"><mixed-citation xmlns:xlink="http://www.w3.org/1999/xlink" xlink:type="simple"><person-group><name name-style="western"><surname>Magalhães</surname><given-names>WF</given-names></name><name name-style="western"><surname>Martins</surname><given-names>LR</given-names></name><name name-style="western"><surname>Alves</surname><given-names>OFS</given-names></name></person-group> (<year>2005</year>) <article-title>Inventário dos <tp:taxon-name><tp:taxon-name-part taxon-name-part-type="phylum">Echinodermata</tp:taxon-name-part></tp:taxon-name> do Estado da Bahia.</article-title><source>Brazilian Journal of Aquatic Science and Technology</source><volume>40</volume>: <fpage>375</fpage>–<lpage>381</lpage>.</mixed-citation></ref><ref id="B33"><mixed-citation xmlns:xlink="http://www.w3.org/1999/xlink" xlink:type="simple"><person-group><name name-style="western"><surname>Clark</surname><given-names>AM</given-names></name><name name-style="western"><surname>Downey</surname><given-names>ME</given-names></name></person-group> (<year>1992</year>) <source>Starfishes of the Atlantic. Chapman &amp; Hall Identification Guides, 3.</source><publisher-name>Chapman &amp; Hall</publisher-name>, <publisher-loc>London, UK</publisher-loc>. ISBN <isbn>0-412-43280-3</isbn>, <size units="page">820 pp</size>.</mixed-citation></ref><ref id="B15"><mixed-citation xmlns:xlink="http://www.w3.org/1999/xlink" xlink:type="simple"><person-group><name name-style="western"><surname>Bernasconi</surname><given-names>I</given-names></name></person-group> (<year>1943</year>) <article-title>Los Asteroideos sulamericanos de la família <tp:taxon-name><tp:taxon-name-part taxon-name-part-type="family">Luidiidae</tp:taxon-name-part></tp:taxon-name>.</article-title><source>Anales del Museo Argentino de Ciencias Naturales</source> (<issue>7</issue>): <fpage>1</fpage>–<lpage>20</lpage>.</mixed-citation></ref><ref id="B132"><mixed-citation xmlns:xlink="http://www.w3.org/1999/xlink" xlink:type="simple"><person-group><name name-style="western"><surname>Tommasi</surname><given-names>LR</given-names></name></person-group> (<year>1958</year>) <article-title>Os equinodermos do litoral de São Paulo.</article-title><source>Contribuições do Instituto Oceanográfico, Universidade de São Paulo</source> (<issue>2</issue>): <fpage>1</fpage>–<lpage>27</lpage>.</mixed-citation></ref><ref id="B39"><mixed-citation xmlns:xlink="http://www.w3.org/1999/xlink" xlink:type="simple"><person-group><name name-style="western"><surname>Downey</surname><given-names>ME</given-names></name></person-group> (<year>1973</year>) <article-title>Starfishes from the Caribbean and the Gulf of Mexico.</article-title><source>Smithson Contribution to Zoology</source><volume>126</volume>: <fpage>1</fpage>–<lpage>168</lpage>. doi: <ext-link ext-link-type="doi" xlink:href="10.5479/si.00810282.126" xlink:type="simple">10.5479/si.00810282.126</ext-link></mixed-citation></ref><ref id="B153"><mixed-citation xmlns:xlink="http://www.w3.org/1999/xlink" xlink:type="simple"><person-group><name name-style="western"><surname>Walenkamp</surname><given-names>JHC</given-names></name></person-group> (<year>1976</year>) <article-title>The asteroids of the coastal waters of Surinam.</article-title><source>Zoologische Verhandelingen</source><volume>147</volume>: <fpage>1</fpage>–<lpage>91</lpage>.</mixed-citation></ref><ref id="B55"><mixed-citation xmlns:xlink="http://www.w3.org/1999/xlink" xlink:type="simple"><person-group><name name-style="western"><surname>Hendler</surname><given-names>G</given-names></name><name name-style="western"><surname>Miller</surname><given-names>JE</given-names></name><name name-style="western"><surname>Pawson</surname><given-names>DL</given-names></name><name name-style="western"><surname>Kier</surname><given-names>PM</given-names></name></person-group> (<year>1995</year>) <source>Sea stars, sea urchins and allies: echinoderms of Florida and the Caribbean.</source><publisher-name>Smithsonian Institution Press</publisher-name>, <publisher-loc>Washington</publisher-loc>, <size units="page">390 pp</size>.</mixed-citation></ref><ref id="B4"><mixed-citation xmlns:xlink="http://www.w3.org/1999/xlink" xlink:type="simple"><person-group><name name-style="western"><surname>Alvarado</surname><given-names>JJ</given-names></name><name name-style="western"><surname>Solís-Marín</surname><given-names>FA</given-names></name><name name-style="western"><surname>Ahearn</surname><given-names>C</given-names></name></person-group> (<year>2008</year>) <article-title>Equinodermos (<tp:taxon-name><tp:taxon-name-part taxon-name-part-type="phylum">Echinodermata</tp:taxon-name-part></tp:taxon-name>) del Caribe Centroamericano.</article-title><source>Revista de Biologia Tropical</source><volume>56</volume>: <fpage>37</fpage>–<lpage>55</lpage>.</mixed-citation></ref><ref id="B151"><mixed-citation xmlns:xlink="http://www.w3.org/1999/xlink" xlink:type="simple"><person-group><name name-style="western"><surname>Verrill</surname><given-names>AE</given-names></name></person-group> (<year>1915</year>) <article-title>Report on the starfishes of the West Indies, Florida, and Brazil, including those obtained by Bahamas Expedition from the University of Iowa in 1893.</article-title><source>Bulletin from the Laboratories of Natural History of the State University of Iowa</source><volume>7</volume>: <fpage>1</fpage>–<lpage>232</lpage>.</mixed-citation></ref><ref id="B21"><mixed-citation xmlns:xlink="http://www.w3.org/1999/xlink" xlink:type="simple"><person-group><name name-style="western"><surname>Brito</surname><given-names>IM</given-names></name></person-group> (<year>1962</year>) <source>Ensaio de catálogo dos equinodermas do Brasil</source>. <publisher-name>Universidade do Brasil, Faculdade Nacional de Filosofia, Centro de Estudos Zoológicos</publisher-name> (<issue>13</issue>): <fpage>1</fpage>–<lpage>10</lpage>.</mixed-citation></ref><ref id="B32"><mixed-citation xmlns:xlink="http://www.w3.org/1999/xlink" xlink:type="simple"><person-group><name name-style="western"><surname>Clark</surname><given-names>AM</given-names></name></person-group> (<year>1982</year>) <article-title>Notes on Atlantic <tp:taxon-name><tp:taxon-name-part taxon-name-part-type="class">Asteroidea</tp:taxon-name-part></tp:taxon-name> 2. <tp:taxon-name><tp:taxon-name-part taxon-name-part-type="family">Luidiidae</tp:taxon-name-part></tp:taxon-name>.</article-title><source>Bulletin of the British Museum, Natural History</source><volume>42</volume>: <fpage>157</fpage>–<lpage>184</lpage>.</mixed-citation></ref><ref id="B12"><mixed-citation xmlns:xlink="http://www.w3.org/1999/xlink" xlink:type="simple"><person-group><name name-style="western"><surname>Benavides-Serrato</surname><given-names>M</given-names></name><name name-style="western"><surname>Borrero-Pérez</surname><given-names>GH</given-names></name><name name-style="western"><surname>Dias Sanchez</surname><given-names>CM</given-names></name></person-group> (<year>2011</year>) <source>Equinodermos del Caribe colombiano I: <tp:taxon-name><tp:taxon-name-part taxon-name-part-type="class">Crinoidea</tp:taxon-name-part></tp:taxon-name>, <tp:taxon-name><tp:taxon-name-part taxon-name-part-type="class">Asteroidea</tp:taxon-name-part></tp:taxon-name> y <tp:taxon-name><tp:taxon-name-part taxon-name-part-type="class">Ophiuroidea</tp:taxon-name-part></tp:taxon-name>.</source><publisher-name>Serie de Publicaciones Especiales de Invemar</publisher-name>, <publisher-loc>22. Santa Marta</publisher-loc>, <size units="page">384 pp</size>.</mixed-citation></ref></ref-list></tp:taxon-treatment>
