# Supplementary material for: Taxonomic guide and historical review of starfishes in northeastern Brazil (Echinodermata, Asteroidea)
Source: Zookeys. 2014 Oct 22;(449):1–56. doi: 10.3897/zookeys.449.6813 (PMC4233396; doi:10.3897/zookeys.449.6813)
Supplement: XML Treatment for Luidia clathrata [file zookeys.449.6813-treatment2.xml]

<!DOCTYPE tp:taxon-treatment
  PUBLIC "-//TaxonX//DTD Taxonomic Treatment Publishing DTD v0 20100105//EN" "tax-treatment-NSO.dtd">
<tp:taxon-treatment xmlns:tp="http://www.plazi.org/taxpub"><tp:treatment-meta><kwd-group><label>Taxon classification</label><kwd><named-content content-type="kingdom">Animalia</named-content></kwd><kwd><named-content content-type="order">Paxillosida</named-content></kwd><kwd><named-content content-type="family">Luidiidae</named-content></kwd></kwd-group><mixed-citation publication-type="journal"><person-group><name><surname>Gondim</surname><given-names>Anne Isabelley</given-names></name><name><surname>Christoffersen</surname><given-names>Martin Lindsey</given-names></name><name><surname>Pereira Dias</surname><given-names>Thelma Lúcia</given-names></name></person-group><article-title>Taxonomic guide and historical review of starfishes in northeastern Brazil (<tp:taxon-name><tp:taxon-name-part taxon-name-part-type="phylum">Echinodermata</tp:taxon-name-part></tp:taxon-name>, <tp:taxon-name><tp:taxon-name-part taxon-name-part-type="class">Asteroidea</tp:taxon-name-part></tp:taxon-name>)</article-title><source>Zookeys</source><day>22</day><month>10</month><year>2014</year><volume>2014</volume><issue>449</issue><fpage>1</fpage><lpage>56</lpage><pub-id pub-id-type="doi">10.3897/zookeys.449.6813</pub-id></mixed-citation></tp:treatment-meta><tp:nomenclature><tp:taxon-name>
                                <tp:taxon-name-part taxon-name-part-type="genus">Luidia</tp:taxon-name-part>
                                <tp:taxon-name-part taxon-name-part-type="species">clathrata</tp:taxon-name-part>
                            </tp:taxon-name><tp:taxon-authority>(Say, 1825)</tp:taxon-authority><xref ref-type="fig" rid="F3">Figure 3e–h</xref><tp:nomenclature-citation-list><tp:nomenclature-citation><tp:taxon-name><tp:taxon-name-part taxon-name-part-type="genus">Asterias</tp:taxon-name-part> <tp:taxon-name-part taxon-name-part-type="species">clathrata</tp:taxon-name-part></tp:taxon-name><comment> Say, 1825: 142.</comment></tp:nomenclature-citation><tp:nomenclature-citation><tp:taxon-name><tp:taxon-name-part taxon-name-part-type="genus">Luidia</tp:taxon-name-part> <tp:taxon-name-part taxon-name-part-type="species">clathratta</tp:taxon-name-part></tp:taxon-name><comment> Lütken, 1859: 37–39. <xref ref-type="bibr" rid="B122">Rathbun 1879</xref>: 150. <xref ref-type="bibr" rid="B15">Bernasconi 1943</xref>: 6–7. <xref ref-type="bibr" rid="B134">Tommasi 1970</xref>: 8. <xref ref-type="bibr" rid="B84">Magalhães et al. 2005</xref>: 63.</comment></tp:nomenclature-citation><tp:nomenclature-citation><tp:taxon-name><tp:taxon-name-part taxon-name-part-type="genus">Luidia</tp:taxon-name-part> <tp:taxon-name-part taxon-name-part-type="species">clathrata</tp:taxon-name-part></tp:taxon-name><comment> Lütken, 1859: 37. <xref ref-type="bibr" rid="B132">Tommasi 1958</xref>: 9, pl. 2, fig. 1; <xref ref-type="bibr" rid="B134">1970</xref>: 8, fig. 22. <xref ref-type="bibr" rid="B21">Brito 1962</xref>: 4; <xref ref-type="bibr" rid="B22">1968</xref>: 11–12, pl. 2, fig. 2. <xref ref-type="bibr" rid="B26">Carrera-Rodriguez and Tommasi 1977</xref>: 63–64. <xref ref-type="bibr" rid="B138">Tommasi and Aron 1987</xref>: 3. <xref ref-type="bibr" rid="B136">Tommasi et al. 1988</xref>: 6. <xref ref-type="bibr" rid="B84">Magalhães et al. 2005</xref>: 63. <xref ref-type="bibr" rid="B143">Ventura et al. 2007</xref>: 237. <xref ref-type="bibr" rid="B89">Manso et al. 2008</xref>: 185, fig. 7a–e. <xref ref-type="bibr" rid="B71">Lima and Fernandes 2009</xref>: 58. <xref ref-type="bibr" rid="B157">Xavier 2010</xref>: 75.</comment></tp:nomenclature-citation></tp:nomenclature-citation-list></tp:nomenclature><tp:treatment-sec sec-type="Material examined"><title>Material examined.</title><p>Paraíba: <named-content xmlns:xlink="http://www.w3.org/1999/xlink" content-type="dwc:verbatimCoordinates" xlink:type="simple">6°57'S; 34°41'W</named-content>, 2 spec., UFPB/ECH.875, 12.II.1981, 26m.</p></tp:treatment-sec><tp:treatment-sec sec-type="Type locality"><title>Type locality.</title><p>Probably no longer existant (<xref ref-type="bibr" rid="B33">Clark and Downey 1992</xref>).</p></tp:treatment-sec><tp:treatment-sec sec-type="Description"><title>Description.</title><p>Five long and narrow arms (Fig. <xref ref-type="fig" rid="F3">3e, f</xref>). Abactinal surface paxillar. Lateral paxillae quadrangular, forming three regular rows (Fig. <xref ref-type="fig" rid="F3">3g</xref>). Carinal paxillae small, smaller than lateral paxillae. Dorsal paxillae rounded, small, with 1–6 short, blunt, central spinelets and 6–18 slender, marginal spinelets. Inferomarginal figs with two long, pointed, conical spines (~2.58 mm), positioned vertically, the inferior one the largest. Actinal surface with inferomarginal figs densely covered with flattened, lanceolate spines (Fig. <xref ref-type="fig" rid="F3">3f</xref>). A row of short, actinolateral figs, with 1–3 short, lanceolate, divergent spines. Ambulacral figs with three spines placed vertically (Fig. <xref ref-type="fig" rid="F3">3h</xref>). The adambulacral spine is the smallest, being slightly curved and compressed. Of the two subambulacral spines, the inner one is longer and thicker than the outer spine. Oral spines long (~1.32 mm), thin and pointed, forming dense tufts on the inner angle of the jaw (Fig. <xref ref-type="fig" rid="F3">3f</xref>). Ocular fig granulose and elongate.</p><p><bold>Colour.</bold> Abactinal surface bluish-gray, frequently with a darker line occupying the carinal region of the arm and disk. <xref ref-type="bibr" rid="B55">Hendler et al. (1995)</xref> cite other colour patters for the abactinal surface: brown, rose and salmon. Actinal surface white or cream-coloured.</p></tp:treatment-sec><tp:treatment-sec sec-type="Distribution"><title>Distribution.</title><p>Bermuda, Gulf of Mexico, Belize, Honduras, Nicaragua, Panama, Colombia, Venezuela, and Brazil (<xref ref-type="bibr" rid="B39">Downey 1973</xref>, <xref ref-type="bibr" rid="B33">Clark and Downey 1992</xref>, <xref ref-type="bibr" rid="B55">Hendler et al. 1995</xref>, <xref ref-type="bibr" rid="B4">Alvarado et al. 2008</xref>, <xref ref-type="bibr" rid="B11">Benavides-Serrato et al. 2005</xref>). In Brazil: PE, BA, RJ, SP, and SC (<xref ref-type="bibr" rid="B122">Rathbun 1879</xref>, <xref ref-type="bibr" rid="B15">Bernasconi 1943</xref>, <xref ref-type="bibr" rid="B132">Tommasi 1958</xref>, <xref ref-type="bibr" rid="B134">1970</xref>, <xref ref-type="bibr" rid="B20">Brito 1960</xref>, <xref ref-type="bibr" rid="B21">1962</xref>, <xref ref-type="bibr" rid="B153">Walenkamp 1976</xref>, <xref ref-type="bibr" rid="B84">Magalhães et al. 2005</xref>, <xref ref-type="bibr" rid="B71">Lima and Fernandes 2009</xref>, <xref ref-type="bibr" rid="B157">Xavier 2010</xref>). This study records the species for the first time in the State of Paraíba. From intertidal to 175 m in depth (<xref ref-type="bibr" rid="B143">Ventura et al. 2007</xref>), being most common in depths under 40 m (<xref ref-type="bibr" rid="B55">Hendler et al. 1995</xref>).</p></tp:treatment-sec><tp:treatment-sec sec-type="Remarks"><title>Remarks.</title><p><italic><tp:taxon-name><tp:taxon-name-part taxon-name-part-type="genus">Luidia</tp:taxon-name-part> <tp:taxon-name-part taxon-name-part-type="species">clathrata</tp:taxon-name-part></tp:taxon-name></italic> differs from <italic><tp:taxon-name><tp:taxon-name-part taxon-name-part-type="genus">Luidia</tp:taxon-name-part> <tp:taxon-name-part taxon-name-part-type="species">alternata</tp:taxon-name-part> <tp:taxon-name-part taxon-name-part-type="subspecies">alternata</tp:taxon-name-part></tp:taxon-name></italic> for not having the abactinal surface spinulose. It differs from <italic><tp:taxon-name><tp:taxon-name-part taxon-name-part-type="genus">Luidia</tp:taxon-name-part> <tp:taxon-name-part taxon-name-part-type="species">senegalensis</tp:taxon-name-part></tp:taxon-name></italic> for having only 5 arms and from <italic><tp:taxon-name><tp:taxon-name-part taxon-name-part-type="genus">Luidia</tp:taxon-name-part> <tp:taxon-name-part taxon-name-part-type="species">ludwigi</tp:taxon-name-part> <tp:taxon-name-part taxon-name-part-type="subspecies">scotti</tp:taxon-name-part></tp:taxon-name></italic> for not having pedicellariae. According to <xref ref-type="bibr" rid="B153">Walenkamp (1976)</xref>, the number of central spinelets on the paxillae and of inferomarginal spines increases with ontological development, the maximum numbers being, respectively, 7 and 3. In this study the examined specimen had only two inferomarginal spines, and 1–6 central spinelets on the paxillae. These characters indicate a juvenile individual. According to <xref ref-type="bibr" rid="B55">Hendler et al. (1995)</xref>, adult individuals may attain 20 to 30 cm in disk diameter. <xref ref-type="bibr" rid="B66">Knott and Hopkins (1998)</xref> recognized two morphotypes of <italic><tp:taxon-name><tp:taxon-name-part taxon-name-part-type="genus">Luidia</tp:taxon-name-part> <tp:taxon-name-part taxon-name-part-type="species">clathrata</tp:taxon-name-part></tp:taxon-name></italic> for the Colombian Caribbean, one with a gray colour and the other with three colours, which were separated by <xref ref-type="bibr" rid="B56">Hopkins and Knott (2010)</xref> into <italic><tp:taxon-name><tp:taxon-name-part taxon-name-part-type="genus">Luidia</tp:taxon-name-part> <tp:taxon-name-part taxon-name-part-type="species">clathrata</tp:taxon-name-part></tp:taxon-name></italic> and <italic><tp:taxon-name><tp:taxon-name-part taxon-name-part-type="genus">Luidia</tp:taxon-name-part> <tp:taxon-name-part taxon-name-part-type="species">lawrencei</tp:taxon-name-part></tp:taxon-name></italic>. Those authors also established and described a neotype for <italic><tp:taxon-name><tp:taxon-name-part taxon-name-part-type="genus">Luidia</tp:taxon-name-part> <tp:taxon-name-part taxon-name-part-type="species">clathrata</tp:taxon-name-part></tp:taxon-name></italic>.</p></tp:treatment-sec><tp:treatment-sec sec-type="Ecological notes"><title>Ecological notes.</title><p>This species lives in sandy or muddy areas with low hydrodynamism near the coast, such as bays and lagoons, and is also found in mangroves and regions with low salinity. Further away from the coast, it lives in substrates with sand, mud and gravel (<xref ref-type="bibr" rid="B81">Machado et al. 2008</xref>, <xref ref-type="bibr" rid="B12">Benavides-Serrato et al. 2011</xref>). It feeds on a great variety of prey, including molluscs, crustaceans, and ophiuroids (<xref ref-type="bibr" rid="B55">Hendler et al. 1995</xref>). Like <italic><tp:taxon-name><tp:taxon-name-part taxon-name-part-type="genus">Luidia</tp:taxon-name-part> <tp:taxon-name-part taxon-name-part-type="species">alternata</tp:taxon-name-part></tp:taxon-name></italic> and <italic><tp:taxon-name><tp:taxon-name-part taxon-name-part-type="genus">Luidia</tp:taxon-name-part> <tp:taxon-name-part taxon-name-part-type="species">senegalensis</tp:taxon-name-part></tp:taxon-name></italic>, <italic><tp:taxon-name><tp:taxon-name-part taxon-name-part-type="genus">Ludia</tp:taxon-name-part> <tp:taxon-name-part taxon-name-part-type="species">clathrata</tp:taxon-name-part></tp:taxon-name></italic> is host for the small polychaete <italic><tp:taxon-name><tp:taxon-name-part taxon-name-part-type="genus">Podarke</tp:taxon-name-part> <tp:taxon-name-part taxon-name-part-type="species">obscura</tp:taxon-name-part></tp:taxon-name></italic> Verrill, 1873, that lives in the interior of its ambulacral groove. <italic><tp:taxon-name><tp:taxon-name-part taxon-name-part-type="genus">Luidia</tp:taxon-name-part> <tp:taxon-name-part taxon-name-part-type="species">clathrata</tp:taxon-name-part></tp:taxon-name></italic> may form dense populations, and is thus frequently captured in trawling nets used in shrimp fisheries (<xref ref-type="bibr" rid="B96">McClintock and Lawrence 1985</xref>, <xref ref-type="bibr" rid="B55">Hendler et al. 1995</xref>). Presently it is considered to be a species vulnerable to extinction along the Brazilian coast (<xref ref-type="bibr" rid="B81">Machado et al. 2008</xref>).</p></tp:treatment-sec><tp:treatment-sec><!--Section generated to contain objects referenced in tp:taxon-treatment.--><fig id="F3" position="float" orientation="portrait"><label>Figure 3.</label><caption><p>Some species of the family <tp:taxon-name><tp:taxon-name-part taxon-name-part-type="family">Luidiidae</tp:taxon-name-part></tp:taxon-name> recorded in northeastern Brazil. <italic><tp:taxon-name><tp:taxon-name-part taxon-name-part-type="genus">Luidia</tp:taxon-name-part> <tp:taxon-name-part taxon-name-part-type="species">alternata</tp:taxon-name-part> <tp:taxon-name-part taxon-name-part-type="subspecies">alternata</tp:taxon-name-part></tp:taxon-name></italic> <bold>(A–D)</bold>. <bold>A</bold> Abactinal view, in detail the paxilla <bold>B</bold> Actinal view, in detail the pedicellariae <bold>C</bold> Abactinal view of the arm <bold>D</bold> Actinal view of the arm; <italic><tp:taxon-name><tp:taxon-name-part taxon-name-part-type="genus">Luidia</tp:taxon-name-part> <tp:taxon-name-part taxon-name-part-type="species">clathrata</tp:taxon-name-part></tp:taxon-name></italic> <bold>(E–H)</bold> <bold>E</bold> Abactinal view <bold>F</bold> Actinal view, in detail the mouth <bold>G</bold> Abactinal view of the arm, in detail the paxilla, and <bold>H</bold> Actinal view of the arm.</p></caption><graphic xmlns:xlink="http://www.w3.org/1999/xlink" xlink:href="zookeys-449-001-g003.jpg" position="float" orientation="portrait" xlink:type="simple" id="oo_32969.jpg"/></fig></tp:treatment-sec><ref-list><ref id="B122"><mixed-citation xmlns:xlink="http://www.w3.org/1999/xlink" xlink:type="simple"><person-group><name name-style="western"><surname>Rathbun</surname><given-names>R</given-names></name></person-group> (<year>1879</year>) <article-title>A List of the Brazilian echinoderms, with notes on their distribution, etc.</article-title><source>Transactions of the Connecticut Academy of Arts and Science</source><volume>5</volume>: <fpage>139</fpage>–<lpage>151</lpage>.</mixed-citation></ref><ref id="B15"><mixed-citation xmlns:xlink="http://www.w3.org/1999/xlink" xlink:type="simple"><person-group><name name-style="western"><surname>Bernasconi</surname><given-names>I</given-names></name></person-group> (<year>1943</year>) <article-title>Los Asteroideos sulamericanos de la família <tp:taxon-name><tp:taxon-name-part taxon-name-part-type="family">Luidiidae</tp:taxon-name-part></tp:taxon-name>.</article-title><source>Anales del Museo Argentino de Ciencias Naturales</source> (<issue>7</issue>): <fpage>1</fpage>–<lpage>20</lpage>.</mixed-citation></ref><ref id="B134"><mixed-citation xmlns:xlink="http://www.w3.org/1999/xlink" xlink:type="simple"><person-group><name name-style="western"><surname>Tommasi</surname><given-names>LR</given-names></name></person-group> (<year>1970</year>) <article-title>Lista de asteróides recentes do Brasil.</article-title><source>Contribuições do Instituto Oceanográfico, Universidade de São Paulo</source> (<issue>18</issue>): <fpage>1</fpage>–<lpage>61</lpage>.</mixed-citation></ref><ref id="B84"><mixed-citation xmlns:xlink="http://www.w3.org/1999/xlink" xlink:type="simple"><person-group><name name-style="western"><surname>Magalhães</surname><given-names>WF</given-names></name><name name-style="western"><surname>Martins</surname><given-names>LR</given-names></name><name name-style="western"><surname>Alves</surname><given-names>OFS</given-names></name></person-group> (<year>2005</year>) <article-title>Inventário dos <tp:taxon-name><tp:taxon-name-part taxon-name-part-type="phylum">Echinodermata</tp:taxon-name-part></tp:taxon-name> do Estado da Bahia.</article-title><source>Brazilian Journal of Aquatic Science and Technology</source><volume>40</volume>: <fpage>375</fpage>–<lpage>381</lpage>.</mixed-citation></ref><ref id="B132"><mixed-citation xmlns:xlink="http://www.w3.org/1999/xlink" xlink:type="simple"><person-group><name name-style="western"><surname>Tommasi</surname><given-names>LR</given-names></name></person-group> (<year>1958</year>) <article-title>Os equinodermos do litoral de São Paulo.</article-title><source>Contribuições do Instituto Oceanográfico, Universidade de São Paulo</source> (<issue>2</issue>): <fpage>1</fpage>–<lpage>27</lpage>.</mixed-citation></ref><ref id="B21"><mixed-citation xmlns:xlink="http://www.w3.org/1999/xlink" xlink:type="simple"><person-group><name name-style="western"><surname>Brito</surname><given-names>IM</given-names></name></person-group> (<year>1962</year>) <source>Ensaio de catálogo dos equinodermas do Brasil</source>. <publisher-name>Universidade do Brasil, Faculdade Nacional de Filosofia, Centro de Estudos Zoológicos</publisher-name> (<issue>13</issue>): <fpage>1</fpage>–<lpage>10</lpage>.</mixed-citation></ref><ref id="B22"><mixed-citation xmlns:xlink="http://www.w3.org/1999/xlink" xlink:type="simple"><person-group><name name-style="western"><surname>Brito</surname><given-names>IM</given-names></name></person-group> (<year>1968</year>) <article-title>Asteróides e equinóides do Estado da Guanabara e adjacências.</article-title><source>Boletim do Museu Nacional</source> (<issue>260</issue>): <fpage>1</fpage>–<lpage>51</lpage>.</mixed-citation></ref><ref id="B26"><mixed-citation xmlns:xlink="http://www.w3.org/1999/xlink" xlink:type="simple"><person-group><name name-style="western"><surname>Carrera-Rodriguez</surname><given-names>CJ</given-names></name><name name-style="western"><surname>Tommasi</surname><given-names>LR</given-names></name></person-group> (<year>1977</year>) <article-title><tp:taxon-name><tp:taxon-name-part taxon-name-part-type="class">Asteroidea</tp:taxon-name-part></tp:taxon-name> de la plataforma continental de Rio Grande do Sul (Brasil), colecionados durante los viajes del N/Oc. “Prof. W. Besnard” para el proyecto Rio Grande do Sul.</article-title><source>Boletim do Instituto Oceanográfico</source><volume>26</volume>: <fpage>51</fpage>–<lpage>130</lpage>. doi: <ext-link ext-link-type="doi" xlink:href="10.1590/S0373-55241977000100004" xlink:type="simple">10.1590/S0373-55241977000100004</ext-link></mixed-citation></ref><ref id="B138"><mixed-citation xmlns:xlink="http://www.w3.org/1999/xlink" xlink:type="simple"><person-group><name name-style="western"><surname>Tommasi</surname><given-names>LR</given-names></name><name name-style="western"><surname>Aron</surname><given-names>MA</given-names></name></person-group> (<year>1987</year>) <article-title>Equinodermes dos bancos submarinos da cadeia de montanhas Vitória-Trindade.</article-title><source>Relatórios Internos do Instituto Oceanográfico, Universidade de São Paulo</source> (<issue>18</issue>): <fpage>1</fpage>–<lpage>9</lpage>.</mixed-citation></ref><ref id="B136"><mixed-citation xmlns:xlink="http://www.w3.org/1999/xlink" xlink:type="simple"><person-group><name name-style="western"><surname>Tommasi</surname><given-names>LR</given-names></name><name name-style="western"><surname>Castro,</surname><given-names>SM</given-names></name><name name-style="western"><surname>Sousa</surname><given-names>EC</given-names></name></person-group> (<year>1988</year>) <article-title><tp:taxon-name><tp:taxon-name-part taxon-name-part-type="phylum">Echinodermata</tp:taxon-name-part></tp:taxon-name> coletados durante as campanhas oceanográficas do N/Oc. “Almirante Saldanha” no Atlântico Sul Ocidental.</article-title><source>Relatórios Internos do Instituto Oceanográfico, Universidade de São Paulo</source> (<issue>21</issue>): <fpage>1</fpage>–<lpage>11</lpage>.</mixed-citation></ref><ref id="B143"><mixed-citation xmlns:xlink="http://www.w3.org/1999/xlink" xlink:type="simple"><person-group><name name-style="western"><surname>Ventura</surname><given-names>CRR</given-names></name><name name-style="western"><surname>Veríssimo</surname><given-names>I</given-names></name><name name-style="western"><surname>Nobre</surname><given-names>CC</given-names></name><name name-style="western"><surname>Zama</surname><given-names>PC</given-names></name></person-group> (<year>2007</year>) <article-title>Filo <tp:taxon-name><tp:taxon-name-part taxon-name-part-type="phylum">Echinodermata</tp:taxon-name-part></tp:taxon-name>.</article-title> In: <person-group><name name-style="western"><surname>Lavrado</surname><given-names>HP</given-names></name><name name-style="western"><surname>Viana</surname><given-names>MS</given-names></name></person-group> (<role>Eds</role>) <source>Atlas de invertebrados marinhos da região central da zona econômica exclusiva brasileira. Parte 1</source>. <publisher-name>Museu Nacional</publisher-name>, <publisher-loc>Rio de Janeiro</publisher-loc>, (<series>Série Livros, 25</series>).</mixed-citation></ref><ref id="B89"><mixed-citation xmlns:xlink="http://www.w3.org/1999/xlink" xlink:type="simple"><person-group><name name-style="western"><surname>Manso</surname><given-names>CLC</given-names></name><name name-style="western"><surname>Alves</surname><given-names>OF</given-names></name><name name-style="western"><surname>Martins</surname><given-names>LR</given-names></name></person-group> (<year>2008</year>) <article-title><tp:taxon-name><tp:taxon-name-part taxon-name-part-type="phylum">Echinodermata</tp:taxon-name-part></tp:taxon-name> da Baía de Todos os Santos e da Baía de Aratu (Bahia, Brasil).</article-title><source>Biota Neotropica</source><volume>8</volume>: <fpage>179</fpage>–<lpage>196</lpage>. doi: <ext-link ext-link-type="doi" xlink:href="10.1590/S1676-06032008000300017" xlink:type="simple">10.1590/S1676-06032008000300017</ext-link></mixed-citation></ref><ref id="B71"><mixed-citation xmlns:xlink="http://www.w3.org/1999/xlink" xlink:type="simple"><person-group><name name-style="western"><surname>Lima</surname><given-names>EJB</given-names></name><name name-style="western"><surname>Fernandes</surname><given-names>MLB</given-names></name></person-group> (<year>2009</year>) <article-title>Diversidade de equinodermos (<tp:taxon-name><tp:taxon-name-part taxon-name-part-type="phylum">Echinodermata</tp:taxon-name-part></tp:taxon-name>) no Estado de Pernambuco (Brasil).</article-title><source>Revista Brasileira de Zoociências</source><volume>11</volume>: <fpage>55</fpage>–<lpage>63</lpage>.</mixed-citation></ref><ref id="B157"><mixed-citation xmlns:xlink="http://www.w3.org/1999/xlink" xlink:type="simple"><person-group><name name-style="western"><surname>Xavier</surname><given-names>LAR</given-names></name></person-group> (<year>2010</year>) <article-title>Inventário dos equinodermos do Estado de Santa Catarina, Brasil.</article-title><source>Brazilian Journal of Aquatic Science and Technology</source><volume>14</volume>: <fpage>73</fpage>–<lpage>78</lpage>. doi: <ext-link ext-link-type="doi" xlink:href="10.14210/bjast.v14n2.p73-78" xlink:type="simple">10.14210/bjast.v14n2.p73-78</ext-link></mixed-citation></ref><ref id="B33"><mixed-citation xmlns:xlink="http://www.w3.org/1999/xlink" xlink:type="simple"><person-group><name name-style="western"><surname>Clark</surname><given-names>AM</given-names></name><name name-style="western"><surname>Downey</surname><given-names>ME</given-names></name></person-group> (<year>1992</year>) <source>Starfishes of the Atlantic. Chapman &amp; Hall Identification Guides, 3.</source><publisher-name>Chapman &amp; Hall</publisher-name>, <publisher-loc>London, UK</publisher-loc>. ISBN <isbn>0-412-43280-3</isbn>, <size units="page">820 pp</size>.</mixed-citation></ref><ref id="B55"><mixed-citation xmlns:xlink="http://www.w3.org/1999/xlink" xlink:type="simple"><person-group><name name-style="western"><surname>Hendler</surname><given-names>G</given-names></name><name name-style="western"><surname>Miller</surname><given-names>JE</given-names></name><name name-style="western"><surname>Pawson</surname><given-names>DL</given-names></name><name name-style="western"><surname>Kier</surname><given-names>PM</given-names></name></person-group> (<year>1995</year>) <source>Sea stars, sea urchins and allies: echinoderms of Florida and the Caribbean.</source><publisher-name>Smithsonian Institution Press</publisher-name>, <publisher-loc>Washington</publisher-loc>, <size units="page">390 pp</size>.</mixed-citation></ref><ref id="B39"><mixed-citation xmlns:xlink="http://www.w3.org/1999/xlink" xlink:type="simple"><person-group><name name-style="western"><surname>Downey</surname><given-names>ME</given-names></name></person-group> (<year>1973</year>) <article-title>Starfishes from the Caribbean and the Gulf of Mexico.</article-title><source>Smithson Contribution to Zoology</source><volume>126</volume>: <fpage>1</fpage>–<lpage>168</lpage>. doi: <ext-link ext-link-type="doi" xlink:href="10.5479/si.00810282.126" xlink:type="simple">10.5479/si.00810282.126</ext-link></mixed-citation></ref><ref id="B4"><mixed-citation xmlns:xlink="http://www.w3.org/1999/xlink" xlink:type="simple"><person-group><name name-style="western"><surname>Alvarado</surname><given-names>JJ</given-names></name><name name-style="western"><surname>Solís-Marín</surname><given-names>FA</given-names></name><name name-style="western"><surname>Ahearn</surname><given-names>C</given-names></name></person-group> (<year>2008</year>) <article-title>Equinodermos (<tp:taxon-name><tp:taxon-name-part taxon-name-part-type="phylum">Echinodermata</tp:taxon-name-part></tp:taxon-name>) del Caribe Centroamericano.</article-title><source>Revista de Biologia Tropical</source><volume>56</volume>: <fpage>37</fpage>–<lpage>55</lpage>.</mixed-citation></ref><ref id="B11"><mixed-citation xmlns:xlink="http://www.w3.org/1999/xlink" xlink:type="simple"><person-group><name name-style="western"><surname>Benavides-Serrato</surname><given-names>M</given-names></name><name name-style="western"><surname>Borrero-Pérez</surname><given-names>GH</given-names></name><name name-style="western"><surname>Solano</surname><given-names>OD</given-names></name><name name-style="western"><surname>Navas</surname><given-names>GR</given-names></name></person-group> (<year>2005</year>) <article-title>Listado taxonômico de los asteroideos (<tp:taxon-name><tp:taxon-name-part taxon-name-part-type="phylum">Echinodermata</tp:taxon-name-part></tp:taxon-name>: <tp:taxon-name><tp:taxon-name-part taxon-name-part-type="class">Asteroidea</tp:taxon-name-part></tp:taxon-name>) de la plataforma y talud superior del Caribe colombiano.</article-title><source>Revista de Biologia Tropical</source><volume>53</volume>: <fpage>171</fpage>–<lpage>194</lpage>.</mixed-citation></ref><ref id="B20"><mixed-citation xmlns:xlink="http://www.w3.org/1999/xlink" xlink:type="simple"><person-group><name name-style="western"><surname>Brito</surname><given-names>IM</given-names></name></person-group> (<year>1960</year>) <source>Asteróides dos Estados do Rio de Janeiro e de São Paulo.</source><publisher-name>Universidade do Brasil, Faculdade Nacional de Filosofia, Centro de Estudos Zoológicos</publisher-name> (<issue>5</issue>): <fpage>1</fpage>–<lpage>13</lpage>.</mixed-citation></ref><ref id="B153"><mixed-citation xmlns:xlink="http://www.w3.org/1999/xlink" xlink:type="simple"><person-group><name name-style="western"><surname>Walenkamp</surname><given-names>JHC</given-names></name></person-group> (<year>1976</year>) <article-title>The asteroids of the coastal waters of Surinam.</article-title><source>Zoologische Verhandelingen</source><volume>147</volume>: <fpage>1</fpage>–<lpage>91</lpage>.</mixed-citation></ref><ref id="B66"><mixed-citation xmlns:xlink="http://www.w3.org/1999/xlink" xlink:type="simple"><person-group><name name-style="western"><surname>Knott</surname><given-names>KE</given-names></name><name name-style="western"><surname>Hopkins</surname><given-names>TS</given-names></name></person-group> (<year>1998</year>) <article-title>Morphological and biochemical variation in two color morphs of <italic><tp:taxon-name><tp:taxon-name-part taxon-name-part-type="genus">Luidia</tp:taxon-name-part> <tp:taxon-name-part taxon-name-part-type="species">clathrata</tp:taxon-name-part></tp:taxon-name></italic>.</article-title> In: <person-group><name name-style="western"><surname>Mooi</surname><given-names>R</given-names></name><name name-style="western"><surname>Telford</surname><given-names>M</given-names></name></person-group> (<role>Eds</role>) <issue-title>Echinoderms: San Francisco.</issue-title><source>Proceedings of the 9th International Echinoderm Conference</source>. <publisher-name>A. A. Balkema</publisher-name>, <publisher-loc>Rotterdam</publisher-loc>, <fpage>253</fpage>–<lpage>257</lpage>.</mixed-citation></ref><ref id="B56"><mixed-citation xmlns:xlink="http://www.w3.org/1999/xlink" xlink:type="simple"><person-group><name name-style="western"><surname>Hopkins</surname><given-names>TS</given-names></name><name name-style="western"><surname>Knott</surname><given-names>KE</given-names></name></person-group> (<year>2010</year>) <article-title>The establisment of a neotype for <italic><tp:taxon-name><tp:taxon-name-part taxon-name-part-type="genus">Luidia</tp:taxon-name-part> <tp:taxon-name-part taxon-name-part-type="species">clathrata</tp:taxon-name-part></tp:taxon-name></italic> (Say, 1825) and a new species within the genus <italic><tp:taxon-name><tp:taxon-name-part taxon-name-part-type="genus">Luidia</tp:taxon-name-part></tp:taxon-name></italic> (<tp:taxon-name><tp:taxon-name-part taxon-name-part-type="class">Asteroidea</tp:taxon-name-part></tp:taxon-name>: <tp:taxon-name><tp:taxon-name-part taxon-name-part-type="order">Paxillosida</tp:taxon-name-part></tp:taxon-name>: <tp:taxon-name><tp:taxon-name-part taxon-name-part-type="family">Luidiidae</tp:taxon-name-part></tp:taxon-name>).</article-title> In: <person-group><name name-style="western"><surname>Harris</surname><given-names>LR</given-names></name><etal> et al.</etal></person-group> (<role>Eds</role>) <issue-title>Echinoderms: New Hampshire.</issue-title><source>Proceedings of the 12th International Echinoderm Conference</source>. <publisher-name>A. A. Balkema</publisher-name>, <publisher-loc>Rotterdam</publisher-loc>, <fpage>207</fpage>–<lpage>212</lpage>.</mixed-citation></ref><ref id="B81"><mixed-citation xmlns:xlink="http://www.w3.org/1999/xlink" xlink:type="simple"><person-group><name name-style="western"><surname>Machado</surname><given-names>ABM</given-names></name><name name-style="western"><surname>Drummond</surname><given-names>GM</given-names></name><name name-style="western"><surname>Paglia</surname><given-names>AP</given-names></name></person-group> (<year>2008</year>) <source>Livro vermelho da fauna brasileira ameaçada de extinção.</source><publisher-name>Ministério do Meio Ambiente</publisher-name>, <publisher-loc>Brasília</publisher-loc>. <volume>Vol. I</volume>. <series>Série Biodiversidade 19</series>, <size units="page">512 pp</size>.</mixed-citation></ref><ref id="B12"><mixed-citation xmlns:xlink="http://www.w3.org/1999/xlink" xlink:type="simple"><person-group><name name-style="western"><surname>Benavides-Serrato</surname><given-names>M</given-names></name><name name-style="western"><surname>Borrero-Pérez</surname><given-names>GH</given-names></name><name name-style="western"><surname>Dias Sanchez</surname><given-names>CM</given-names></name></person-group> (<year>2011</year>) <source>Equinodermos del Caribe colombiano I: <tp:taxon-name><tp:taxon-name-part taxon-name-part-type="class">Crinoidea</tp:taxon-name-part></tp:taxon-name>, <tp:taxon-name><tp:taxon-name-part taxon-name-part-type="class">Asteroidea</tp:taxon-name-part></tp:taxon-name> y <tp:taxon-name><tp:taxon-name-part taxon-name-part-type="class">Ophiuroidea</tp:taxon-name-part></tp:taxon-name>.</source><publisher-name>Serie de Publicaciones Especiales de Invemar</publisher-name>, <publisher-loc>22. Santa Marta</publisher-loc>, <size units="page">384 pp</size>.</mixed-citation></ref><ref id="B96"><mixed-citation xmlns:xlink="http://www.w3.org/1999/xlink" xlink:type="simple"><person-group><name name-style="western"><surname>McClintock</surname><given-names>JB</given-names></name><name name-style="western"><surname>Lawrence</surname><given-names>JM</given-names></name></person-group> (<year>1985</year>) <article-title>Characteristics of foraging in the soft-bottom benthic starfish <italic><tp:taxon-name><tp:taxon-name-part taxon-name-part-type="genus">Luidia</tp:taxon-name-part> <tp:taxon-name-part taxon-name-part-type="species">clathrata</tp:taxon-name-part></tp:taxon-name></italic> (<tp:taxon-name><tp:taxon-name-part taxon-name-part-type="phylum">Echinodermata</tp:taxon-name-part></tp:taxon-name>: <tp:taxon-name><tp:taxon-name-part taxon-name-part-type="class">Asteroidea</tp:taxon-name-part></tp:taxon-name>): prey selectivity, switching behavior, functional responses and movement patterns.</article-title><source>Oecologia</source><volume>66</volume>: <fpage>291</fpage>–<lpage>298</lpage>.</mixed-citation></ref></ref-list></tp:taxon-treatment>
