# Supplementary material for: Taxonomic guide and historical review of starfishes in northeastern Brazil (Echinodermata, Asteroidea)
Source: Zookeys. 2014 Oct 22;(449):1–56. doi: 10.3897/zookeys.449.6813 (PMC4233396; doi:10.3897/zookeys.449.6813)
Supplement: XML Treatment for Luidia ludwigi scotti [file zookeys.449.6813-treatment3.xml]

<!DOCTYPE tp:taxon-treatment
  PUBLIC "-//TaxonX//DTD Taxonomic Treatment Publishing DTD v0 20100105//EN" "tax-treatment-NSO.dtd">
<tp:taxon-treatment xmlns:tp="http://www.plazi.org/taxpub"><tp:treatment-meta><kwd-group><label>Taxon classification</label><kwd><named-content content-type="kingdom">Animalia</named-content></kwd><kwd><named-content content-type="order">Paxillosida</named-content></kwd><kwd><named-content content-type="family">Luidiidae</named-content></kwd></kwd-group><mixed-citation publication-type="journal"><person-group><name><surname>Gondim</surname><given-names>Anne Isabelley</given-names></name><name><surname>Christoffersen</surname><given-names>Martin Lindsey</given-names></name><name><surname>Pereira Dias</surname><given-names>Thelma Lúcia</given-names></name></person-group><article-title>Taxonomic guide and historical review of starfishes in northeastern Brazil (<tp:taxon-name><tp:taxon-name-part taxon-name-part-type="phylum">Echinodermata</tp:taxon-name-part></tp:taxon-name>, <tp:taxon-name><tp:taxon-name-part taxon-name-part-type="class">Asteroidea</tp:taxon-name-part></tp:taxon-name>)</article-title><source>Zookeys</source><day>22</day><month>10</month><year>2014</year><volume>2014</volume><issue>449</issue><fpage>1</fpage><lpage>56</lpage><pub-id pub-id-type="doi">10.3897/zookeys.449.6813</pub-id></mixed-citation></tp:treatment-meta><tp:nomenclature><tp:taxon-name>
                                <tp:taxon-name-part taxon-name-part-type="genus">Luidia</tp:taxon-name-part>
                                <tp:taxon-name-part taxon-name-part-type="species">ludwigi</tp:taxon-name-part>
                                <tp:taxon-name-part taxon-name-part-type="subspecies">scotti</tp:taxon-name-part>
                            </tp:taxon-name><tp:taxon-authority>Bell, 1917</tp:taxon-authority><xref ref-type="fig" rid="F4">Figure 4a–d</xref><tp:nomenclature-citation-list><tp:nomenclature-citation><tp:taxon-name><tp:taxon-name-part taxon-name-part-type="genus">Luidia</tp:taxon-name-part> <tp:taxon-name-part taxon-name-part-type="species">scotti</tp:taxon-name-part></tp:taxon-name><comment> Bell, 1917: 8–9. <xref ref-type="bibr" rid="B134">Tommasi 1970</xref>: 8, fig. 25. <xref ref-type="bibr" rid="B26">Carrera-Rodriguez and Tommasi 1977</xref>: 62, 65–66.</comment></tp:nomenclature-citation><tp:nomenclature-citation><tp:taxon-name><tp:taxon-name-part taxon-name-part-type="genus">Luidia</tp:taxon-name-part> <tp:taxon-name-part taxon-name-part-type="species">doello-juradoi</tp:taxon-name-part></tp:taxon-name><comment> Bernasconi, 1941: 117; 1943: 8–11. <xref ref-type="bibr" rid="B21">Brito 1962</xref>: 3.</comment></tp:nomenclature-citation><tp:nomenclature-citation><tp:taxon-name><tp:taxon-name-part taxon-name-part-type="genus">Luidia</tp:taxon-name-part> <tp:taxon-name-part taxon-name-part-type="species">rosaurae</tp:taxon-name-part></tp:taxon-name><comment> Jonh &amp; Clark, 1954: 142–145.</comment></tp:nomenclature-citation><tp:nomenclature-citation><tp:taxon-name><tp:taxon-name-part taxon-name-part-type="genus">Luidia</tp:taxon-name-part> <tp:taxon-name-part taxon-name-part-type="species">doello-juradol</tp:taxon-name-part></tp:taxon-name><comment> Brito, 1968: 12, pl. 3, fig. 5.</comment></tp:nomenclature-citation><tp:nomenclature-citation><tp:taxon-name><tp:taxon-name-part taxon-name-part-type="genus">Luidia</tp:taxon-name-part> <tp:taxon-name-part taxon-name-part-type="species">ludwigi</tp:taxon-name-part></tp:taxon-name><comment> Walenkamp, 1976: 32–37, fig. 9, pl. 2, figs 1–3, pl.4, fig. 3. <xref ref-type="bibr" rid="B81">Machado et al. 2008</xref>: 179–180. <xref ref-type="bibr" rid="B157">Xavier 2010</xref>: 75.</comment></tp:nomenclature-citation><tp:nomenclature-citation><tp:taxon-name><tp:taxon-name-part taxon-name-part-type="genus">Luidia</tp:taxon-name-part> <tp:taxon-name-part taxon-name-part-type="species">ludwigi</tp:taxon-name-part> <tp:taxon-name-part taxon-name-part-type="subspecies">scotti</tp:taxon-name-part></tp:taxon-name><comment> A.M.Clark, 1982: 171–173. <xref ref-type="bibr" rid="B135">Tommasi 1985</xref>: 3. <xref ref-type="bibr" rid="B136">Tommasi et al. 1988</xref>: 6. <xref ref-type="bibr" rid="B87">Manso 1989</xref>: 357.</comment></tp:nomenclature-citation><tp:nomenclature-citation><tp:taxon-name><tp:taxon-name-part taxon-name-part-type="genus">Luidia</tp:taxon-name-part> <tp:taxon-name-part taxon-name-part-type="species">rosaurae</tp:taxon-name-part></tp:taxon-name><comment> John &amp; Clark, 1954: 142–145, pl. 6, fig. 1.</comment></tp:nomenclature-citation></tp:nomenclature-citation-list></tp:nomenclature><tp:treatment-sec sec-type="Material examined"><title>Material examined.</title><p>Paraíba: <named-content xmlns:xlink="http://www.w3.org/1999/xlink" content-type="dwc:verbatimCoordinates" xlink:type="simple">6°39'05"S; 34°49'W</named-content>, 1 spec., UFPB/ECH.878, 28.V.1981, 20m.</p></tp:treatment-sec><tp:treatment-sec sec-type="Type locality"><title>Type locality.</title><p>Rio de Janeiro, Brazil (<xref ref-type="bibr" rid="B33">Clark and Downey 1992</xref>).</p></tp:treatment-sec><tp:treatment-sec sec-type="Description"><title>Description.</title><p>Body flattened. Five arms that taper gradually towards their extremities (Fig. <xref ref-type="fig" rid="F4">4a, b</xref>). Abactinal surface with paxillae (Fig. <xref ref-type="fig" rid="F4">4a</xref>). Dorsal paxillae small, ordered, with 1–6 central, short, blunt spinelets, and 18 marginal, slender, and denticulate spinelets (Fig. <xref ref-type="fig" rid="F4">4c</xref>). Adradial paxillae rectangular or quadrangular, slightly larger than the carinal paxillae. Inferomarginal figs with one pointed, elongate spine (~2.04 mm) forming the marginal fringe (Fig. <xref ref-type="fig" rid="F4">4a</xref>). The remaining part of the fig is covered by short, hyaline and denticulate spinelets. Actinal surface with inferomarginal figs, densely covered by flattened and lanceolate spines (Fig. b, d). Actinolateral fig with three short, slender, divergent spines. The median of these is the largest. The ambulacral spine long, flattened and slender (Fig. <xref ref-type="fig" rid="F4">4d</xref>). Bivalved pedicellariae present only on the actinal surface, mainly on the ventro-lateral figs and in the areas close to the arms, never occurring on the abactinal surface. Oral spines slender, long (~1.18 mm) with blunt tip, forming a bundle of spines at apex of jaw (Fig. <xref ref-type="fig" rid="F4">4c</xref>).</p><fig id="F4" position="float" orientation="portrait"><label>Figure 4.</label><caption><p>Some species of the family <tp:taxon-name><tp:taxon-name-part taxon-name-part-type="family">Luidiidae</tp:taxon-name-part></tp:taxon-name> recorded in northeastern Brazil. <italic><tp:taxon-name><tp:taxon-name-part taxon-name-part-type="genus">Luidia</tp:taxon-name-part> <tp:taxon-name-part taxon-name-part-type="species">ludwigi</tp:taxon-name-part> <tp:taxon-name-part taxon-name-part-type="subspecies">scotti</tp:taxon-name-part></tp:taxon-name></italic> <bold>(A–D)</bold> <bold>A</bold> Abactinal view, in detail abactinal intermediate area <bold>B</bold> Actinal view, in detail the mouth <bold>C</bold> Abactinal view of the arm, in detail the paxilla <bold>D</bold> Actinal view. <italic><tp:taxon-name><tp:taxon-name-part taxon-name-part-type="genus">Luidia</tp:taxon-name-part> <tp:taxon-name-part taxon-name-part-type="species">senegalensis</tp:taxon-name-part></tp:taxon-name></italic> <bold>(E–H)</bold> <bold>E</bold> Abactinal view <bold>F</bold> Actinal view, in detail the mouth <bold>G</bold> Abactinal view of the arm, in detail the paxilla, and <bold>H</bold> Actinal view of the arm.</p></caption><graphic xmlns:xlink="http://www.w3.org/1999/xlink" xlink:href="zookeys-449-001-g004.jpg" position="float" orientation="portrait" xlink:type="simple" id="oo_32970.jpg"/></fig><p><bold>Colour.</bold> The colour pattern on the aboral surface of the body is very variable. Some specimens may be whitish with black spots on arms, others are brown with white spots on arms. Most, however, have the arms more or less banded with alternating white and brown stripes (<xref ref-type="bibr" rid="B153">Walenkamp 1976</xref>). <xref ref-type="bibr" rid="B12">Benavides-Serrato et al. (2011)</xref> and <xref ref-type="bibr" rid="B33">Clark and Downey (1992)</xref> observed specimens with dark pink spots in the center of the dorsal surface of the disc and transversal bands of the same tone on the arms. Oral surface with colour varying between white and cream. When observed in alcohol they are uniformly white.</p></tp:treatment-sec><tp:treatment-sec sec-type="Distribution"><title>Distribution.</title><p>Florida, Gulf of Mexico, Colombia, Venezuela, Guyana, French Guyana, Brazil, and Argentina (Mar del Plata) (<xref ref-type="bibr" rid="B15">Bernasconi 1943</xref>, <xref ref-type="bibr" rid="B134">Tommasi 1970</xref>, <xref ref-type="bibr" rid="B33">Clark and Downey 1992</xref>, <xref ref-type="bibr" rid="B11">Benavides-Serrato et al. 2005</xref>). In Brazil: RJ, SP, and SC (<xref ref-type="bibr" rid="B21">Brito 1962</xref>, <xref ref-type="bibr" rid="B22">1968</xref>, <xref ref-type="bibr" rid="B157">Xavier 2010</xref>). This is the first record of the species for the littoral of northeast Brazil. From 20 to 126 m in depth. <xref ref-type="bibr" rid="B33">Clark and Downey (1992)</xref> considered the previous record at 5 m for the State of São Paulo to be doubtful. Thus the present study expands the bathymetric distribution to 20 m deep, previously established at 33–126 m.</p></tp:treatment-sec><tp:treatment-sec sec-type="Remarks"><title>Remarks.</title><p>This subspecies may be distinguished from other taxa in the genus by the presence of pedicellariae with three or four well-developed valves on the actinal surface, the delicate structure of the paxillae, and the slightly triangular shape of the arms, which become narrow distally. <italic><tp:taxon-name><tp:taxon-name-part taxon-name-part-type="genus">Luidia</tp:taxon-name-part> <tp:taxon-name-part taxon-name-part-type="species">clathrata</tp:taxon-name-part></tp:taxon-name></italic> is similar to <italic><tp:taxon-name><tp:taxon-name-part taxon-name-part-type="genus">Luidia</tp:taxon-name-part> <tp:taxon-name-part taxon-name-part-type="species">ludwigi</tp:taxon-name-part> <tp:taxon-name-part taxon-name-part-type="subspecies">scotti</tp:taxon-name-part></tp:taxon-name></italic>, but may be distinguished from it by having a stronger actinal skeleton and by the absence of pedicellariae. The synonymy between <italic><tp:taxon-name><tp:taxon-name-part taxon-name-part-type="genus">Luidia</tp:taxon-name-part> <tp:taxon-name-part taxon-name-part-type="species">rosaurae</tp:taxon-name-part></tp:taxon-name></italic> John &amp; Clark, 1954 and <italic><tp:taxon-name><tp:taxon-name-part taxon-name-part-type="genus">Luidia</tp:taxon-name-part> <tp:taxon-name-part taxon-name-part-type="species">scotti</tp:taxon-name-part></tp:taxon-name></italic> was proposed by <xref ref-type="bibr" rid="B32">Clark (1982)</xref>, who observed that the differences in the inferomarginal spines previously established between the two species were insignificant and unable to support the independence of the two species. Furthermore, with the observations of <xref ref-type="bibr" rid="B153">Walenkamp (1976)</xref> that <italic><tp:taxon-name><tp:taxon-name-part taxon-name-part-type="genus">Luidia</tp:taxon-name-part> <tp:taxon-name-part taxon-name-part-type="species">rosaurae</tp:taxon-name-part></tp:taxon-name></italic> is conspecific with <italic><tp:taxon-name><tp:taxon-name-part taxon-name-part-type="genus">Luidia</tp:taxon-name-part> <tp:taxon-name-part taxon-name-part-type="species">ludwigi</tp:taxon-name-part></tp:taxon-name></italic> Fisher, 1906, <xref ref-type="bibr" rid="B33">Clark and Downey (1992)</xref> recognized the subspecies <italic><tp:taxon-name><tp:taxon-name-part taxon-name-part-type="genus">Luidia</tp:taxon-name-part> <tp:taxon-name-part taxon-name-part-type="species">ludwigi</tp:taxon-name-part> <tp:taxon-name-part taxon-name-part-type="subspecies">scotti</tp:taxon-name-part></tp:taxon-name></italic> for specimens from the Atlantic, as these have a paxillar arrangement that is distinct from the remaining species previously cited. According to <xref ref-type="bibr" rid="B33">Clark and Downey (1992)</xref>, the relationships between <italic><tp:taxon-name><tp:taxon-name-part taxon-name-part-type="genus">Luidia</tp:taxon-name-part> <tp:taxon-name-part taxon-name-part-type="species">patriae</tp:taxon-name-part></tp:taxon-name></italic> Bernasconi, 1941 and this subspecies still need to be investigated. The specimen analised in this study, even though representing a juvenile individual, did not present significant morphological variations when compared with the characters described for adult specimens, indicating that the morphological characters of <italic><tp:taxon-name><tp:taxon-name-part taxon-name-part-type="genus">Luidia</tp:taxon-name-part> <tp:taxon-name-part taxon-name-part-type="species">ludwigi</tp:taxon-name-part> <tp:taxon-name-part taxon-name-part-type="subspecies">scotti</tp:taxon-name-part></tp:taxon-name></italic> do not vary significantly during ontogeny.</p></tp:treatment-sec><tp:treatment-sec sec-type="Ecological notes"><title>Ecological notes.</title><p>This subspecies occurs in non-consolidated sediments containing fine or coarse sand (<xref ref-type="bibr" rid="B81">Machado et al. 2008</xref>). In contrast to other taxa of <italic><tp:taxon-name><tp:taxon-name-part taxon-name-part-type="genus">Luidia</tp:taxon-name-part></tp:taxon-name></italic>, which do not present prey selectivity, in <italic><tp:taxon-name><tp:taxon-name-part taxon-name-part-type="genus">Luidia</tp:taxon-name-part> <tp:taxon-name-part taxon-name-part-type="species">ludwigi</tp:taxon-name-part> <tp:taxon-name-part taxon-name-part-type="subspecies">scotti</tp:taxon-name-part></tp:taxon-name></italic> only eight different food types have been recorded, of which bivalves, foraminiferans and ophiuroids are their main prey (<xref ref-type="bibr" rid="B12">Benavides-Serrato et al. 2011</xref>). The presence of different prey species of distinct sizes in the stomachs of <italic><tp:taxon-name><tp:taxon-name-part taxon-name-part-type="genus">Luidia</tp:taxon-name-part> <tp:taxon-name-part taxon-name-part-type="species">ludwigi</tp:taxon-name-part> <tp:taxon-name-part taxon-name-part-type="subspecies">scotti</tp:taxon-name-part></tp:taxon-name></italic> probably reflects a response to competition and coexistence with other species of sea-stars (<xref ref-type="bibr" rid="B24">Brögger and Penchaszadeh 2008</xref>).</p></tp:treatment-sec><ref-list><ref id="B134"><mixed-citation xmlns:xlink="http://www.w3.org/1999/xlink" xlink:type="simple"><person-group><name name-style="western"><surname>Tommasi</surname><given-names>LR</given-names></name></person-group> (<year>1970</year>) <article-title>Lista de asteróides recentes do Brasil.</article-title><source>Contribuições do Instituto Oceanográfico, Universidade de São Paulo</source> (<issue>18</issue>): <fpage>1</fpage>–<lpage>61</lpage>.</mixed-citation></ref><ref id="B26"><mixed-citation xmlns:xlink="http://www.w3.org/1999/xlink" xlink:type="simple"><person-group><name name-style="western"><surname>Carrera-Rodriguez</surname><given-names>CJ</given-names></name><name name-style="western"><surname>Tommasi</surname><given-names>LR</given-names></name></person-group> (<year>1977</year>) <article-title><tp:taxon-name><tp:taxon-name-part taxon-name-part-type="class">Asteroidea</tp:taxon-name-part></tp:taxon-name> de la plataforma continental de Rio Grande do Sul (Brasil), colecionados durante los viajes del N/Oc. “Prof. W. Besnard” para el proyecto Rio Grande do Sul.</article-title><source>Boletim do Instituto Oceanográfico</source><volume>26</volume>: <fpage>51</fpage>–<lpage>130</lpage>. doi: <ext-link ext-link-type="doi" xlink:href="10.1590/S0373-55241977000100004" xlink:type="simple">10.1590/S0373-55241977000100004</ext-link></mixed-citation></ref><ref id="B21"><mixed-citation xmlns:xlink="http://www.w3.org/1999/xlink" xlink:type="simple"><person-group><name name-style="western"><surname>Brito</surname><given-names>IM</given-names></name></person-group> (<year>1962</year>) <source>Ensaio de catálogo dos equinodermas do Brasil</source>. <publisher-name>Universidade do Brasil, Faculdade Nacional de Filosofia, Centro de Estudos Zoológicos</publisher-name> (<issue>13</issue>): <fpage>1</fpage>–<lpage>10</lpage>.</mixed-citation></ref><ref id="B81"><mixed-citation xmlns:xlink="http://www.w3.org/1999/xlink" xlink:type="simple"><person-group><name name-style="western"><surname>Machado</surname><given-names>ABM</given-names></name><name name-style="western"><surname>Drummond</surname><given-names>GM</given-names></name><name name-style="western"><surname>Paglia</surname><given-names>AP</given-names></name></person-group> (<year>2008</year>) <source>Livro vermelho da fauna brasileira ameaçada de extinção.</source><publisher-name>Ministério do Meio Ambiente</publisher-name>, <publisher-loc>Brasília</publisher-loc>. <volume>Vol. I</volume>. <series>Série Biodiversidade 19</series>, <size units="page">512 pp</size>.</mixed-citation></ref><ref id="B157"><mixed-citation xmlns:xlink="http://www.w3.org/1999/xlink" xlink:type="simple"><person-group><name name-style="western"><surname>Xavier</surname><given-names>LAR</given-names></name></person-group> (<year>2010</year>) <article-title>Inventário dos equinodermos do Estado de Santa Catarina, Brasil.</article-title><source>Brazilian Journal of Aquatic Science and Technology</source><volume>14</volume>: <fpage>73</fpage>–<lpage>78</lpage>. doi: <ext-link ext-link-type="doi" xlink:href="10.14210/bjast.v14n2.p73-78" xlink:type="simple">10.14210/bjast.v14n2.p73-78</ext-link></mixed-citation></ref><ref id="B135"><mixed-citation xmlns:xlink="http://www.w3.org/1999/xlink" xlink:type="simple"><person-group><name name-style="western"><surname>Tommasi</surname><given-names>LR</given-names></name></person-group> (<year>1985</year>) <article-title>Equinodermes da região da Ilha da Vitória (SP).</article-title><source>Relatórios Internos do Instituto Oceanográfico, Universidade de São Paulo</source> (<issue>13</issue>): <fpage>1</fpage>–<lpage>5</lpage>.</mixed-citation></ref><ref id="B136"><mixed-citation xmlns:xlink="http://www.w3.org/1999/xlink" xlink:type="simple"><person-group><name name-style="western"><surname>Tommasi</surname><given-names>LR</given-names></name><name name-style="western"><surname>Castro,</surname><given-names>SM</given-names></name><name name-style="western"><surname>Sousa</surname><given-names>EC</given-names></name></person-group> (<year>1988</year>) <article-title><tp:taxon-name><tp:taxon-name-part taxon-name-part-type="phylum">Echinodermata</tp:taxon-name-part></tp:taxon-name> coletados durante as campanhas oceanográficas do N/Oc. “Almirante Saldanha” no Atlântico Sul Ocidental.</article-title><source>Relatórios Internos do Instituto Oceanográfico, Universidade de São Paulo</source> (<issue>21</issue>): <fpage>1</fpage>–<lpage>11</lpage>.</mixed-citation></ref><ref id="B87"><mixed-citation xmlns:xlink="http://www.w3.org/1999/xlink" xlink:type="simple"><person-group><name name-style="western"><surname>Manso</surname><given-names>CLC</given-names></name></person-group> (<year>1989</year>) <article-title>Os <tp:taxon-name><tp:taxon-name-part taxon-name-part-type="phylum">Echinodermata</tp:taxon-name-part></tp:taxon-name> da plataforma continental interna entre Cabo Frio e Saquarema, Rio de Janeiro, Brasil.</article-title><source>Revista Brasileira de Biologia</source><volume>49</volume>: <fpage>355</fpage>–<lpage>359</lpage>.</mixed-citation></ref><ref id="B33"><mixed-citation xmlns:xlink="http://www.w3.org/1999/xlink" xlink:type="simple"><person-group><name name-style="western"><surname>Clark</surname><given-names>AM</given-names></name><name name-style="western"><surname>Downey</surname><given-names>ME</given-names></name></person-group> (<year>1992</year>) <source>Starfishes of the Atlantic. Chapman &amp; Hall Identification Guides, 3.</source><publisher-name>Chapman &amp; Hall</publisher-name>, <publisher-loc>London, UK</publisher-loc>. ISBN <isbn>0-412-43280-3</isbn>, <size units="page">820 pp</size>.</mixed-citation></ref><ref id="B153"><mixed-citation xmlns:xlink="http://www.w3.org/1999/xlink" xlink:type="simple"><person-group><name name-style="western"><surname>Walenkamp</surname><given-names>JHC</given-names></name></person-group> (<year>1976</year>) <article-title>The asteroids of the coastal waters of Surinam.</article-title><source>Zoologische Verhandelingen</source><volume>147</volume>: <fpage>1</fpage>–<lpage>91</lpage>.</mixed-citation></ref><ref id="B12"><mixed-citation xmlns:xlink="http://www.w3.org/1999/xlink" xlink:type="simple"><person-group><name name-style="western"><surname>Benavides-Serrato</surname><given-names>M</given-names></name><name name-style="western"><surname>Borrero-Pérez</surname><given-names>GH</given-names></name><name name-style="western"><surname>Dias Sanchez</surname><given-names>CM</given-names></name></person-group> (<year>2011</year>) <source>Equinodermos del Caribe colombiano I: <tp:taxon-name><tp:taxon-name-part taxon-name-part-type="class">Crinoidea</tp:taxon-name-part></tp:taxon-name>, <tp:taxon-name><tp:taxon-name-part taxon-name-part-type="class">Asteroidea</tp:taxon-name-part></tp:taxon-name> y <tp:taxon-name><tp:taxon-name-part taxon-name-part-type="class">Ophiuroidea</tp:taxon-name-part></tp:taxon-name>.</source><publisher-name>Serie de Publicaciones Especiales de Invemar</publisher-name>, <publisher-loc>22. Santa Marta</publisher-loc>, <size units="page">384 pp</size>.</mixed-citation></ref><ref id="B15"><mixed-citation xmlns:xlink="http://www.w3.org/1999/xlink" xlink:type="simple"><person-group><name name-style="western"><surname>Bernasconi</surname><given-names>I</given-names></name></person-group> (<year>1943</year>) <article-title>Los Asteroideos sulamericanos de la família <tp:taxon-name><tp:taxon-name-part taxon-name-part-type="family">Luidiidae</tp:taxon-name-part></tp:taxon-name>.</article-title><source>Anales del Museo Argentino de Ciencias Naturales</source> (<issue>7</issue>): <fpage>1</fpage>–<lpage>20</lpage>.</mixed-citation></ref><ref id="B11"><mixed-citation xmlns:xlink="http://www.w3.org/1999/xlink" xlink:type="simple"><person-group><name name-style="western"><surname>Benavides-Serrato</surname><given-names>M</given-names></name><name name-style="western"><surname>Borrero-Pérez</surname><given-names>GH</given-names></name><name name-style="western"><surname>Solano</surname><given-names>OD</given-names></name><name name-style="western"><surname>Navas</surname><given-names>GR</given-names></name></person-group> (<year>2005</year>) <article-title>Listado taxonômico de los asteroideos (<tp:taxon-name><tp:taxon-name-part taxon-name-part-type="phylum">Echinodermata</tp:taxon-name-part></tp:taxon-name>: <tp:taxon-name><tp:taxon-name-part taxon-name-part-type="class">Asteroidea</tp:taxon-name-part></tp:taxon-name>) de la plataforma y talud superior del Caribe colombiano.</article-title><source>Revista de Biologia Tropical</source><volume>53</volume>: <fpage>171</fpage>–<lpage>194</lpage>.</mixed-citation></ref><ref id="B22"><mixed-citation xmlns:xlink="http://www.w3.org/1999/xlink" xlink:type="simple"><person-group><name name-style="western"><surname>Brito</surname><given-names>IM</given-names></name></person-group> (<year>1968</year>) <article-title>Asteróides e equinóides do Estado da Guanabara e adjacências.</article-title><source>Boletim do Museu Nacional</source> (<issue>260</issue>): <fpage>1</fpage>–<lpage>51</lpage>.</mixed-citation></ref><ref id="B32"><mixed-citation xmlns:xlink="http://www.w3.org/1999/xlink" xlink:type="simple"><person-group><name name-style="western"><surname>Clark</surname><given-names>AM</given-names></name></person-group> (<year>1982</year>) <article-title>Notes on Atlantic <tp:taxon-name><tp:taxon-name-part taxon-name-part-type="class">Asteroidea</tp:taxon-name-part></tp:taxon-name> 2. <tp:taxon-name><tp:taxon-name-part taxon-name-part-type="family">Luidiidae</tp:taxon-name-part></tp:taxon-name>.</article-title><source>Bulletin of the British Museum, Natural History</source><volume>42</volume>: <fpage>157</fpage>–<lpage>184</lpage>.</mixed-citation></ref><ref id="B24"><mixed-citation xmlns:xlink="http://www.w3.org/1999/xlink" xlink:type="simple"><person-group><name name-style="western"><surname>Brögger</surname><given-names>MI</given-names></name><name name-style="western"><surname>Penchaszadeh</surname><given-names>PE</given-names></name></person-group> (<year>2008</year>) <article-title>Infaunal mollusks as main prey for two sand bottoms sea stars off Puerto Quequén (Argentina).</article-title><source>Revista de Biologia Tropical</source><volume>56</volume>: <fpage>329</fpage>–<lpage>334</lpage>.</mixed-citation></ref></ref-list></tp:taxon-treatment>
