# Supplementary material for: Taxonomic guide and historical review of starfishes in northeastern Brazil (Echinodermata, Asteroidea)
Source: Zookeys. 2014 Oct 22;(449):1–56. doi: 10.3897/zookeys.449.6813 (PMC4233396; doi:10.3897/zookeys.449.6813)
Supplement: XML Treatment for Luidia senegalensis [file zookeys.449.6813-treatment4.xml]

<!DOCTYPE tp:taxon-treatment
  PUBLIC "-//TaxonX//DTD Taxonomic Treatment Publishing DTD v0 20100105//EN" "tax-treatment-NSO.dtd">
<tp:taxon-treatment xmlns:tp="http://www.plazi.org/taxpub"><tp:treatment-meta><kwd-group><label>Taxon classification</label><kwd><named-content content-type="kingdom">Animalia</named-content></kwd><kwd><named-content content-type="order">Paxillosida</named-content></kwd><kwd><named-content content-type="family">Luidiidae</named-content></kwd></kwd-group><mixed-citation publication-type="journal"><person-group><name><surname>Gondim</surname><given-names>Anne Isabelley</given-names></name><name><surname>Christoffersen</surname><given-names>Martin Lindsey</given-names></name><name><surname>Pereira Dias</surname><given-names>Thelma Lúcia</given-names></name></person-group><article-title>Taxonomic guide and historical review of starfishes in northeastern Brazil (<tp:taxon-name><tp:taxon-name-part taxon-name-part-type="phylum">Echinodermata</tp:taxon-name-part></tp:taxon-name>, <tp:taxon-name><tp:taxon-name-part taxon-name-part-type="class">Asteroidea</tp:taxon-name-part></tp:taxon-name>)</article-title><source>Zookeys</source><day>22</day><month>10</month><year>2014</year><volume>2014</volume><issue>449</issue><fpage>1</fpage><lpage>56</lpage><pub-id pub-id-type="doi">10.3897/zookeys.449.6813</pub-id></mixed-citation></tp:treatment-meta><tp:nomenclature><tp:taxon-name>
                                <tp:taxon-name-part taxon-name-part-type="genus">Luidia</tp:taxon-name-part>
                                <tp:taxon-name-part taxon-name-part-type="species">senegalensis</tp:taxon-name-part>
                            </tp:taxon-name><tp:taxon-authority>(Lamarck, 1816)</tp:taxon-authority><xref ref-type="fig" rid="F4">Figures 4e–h</xref><xref ref-type="fig" rid="F12">, 12a</xref><!--PageBreak--><!--PageBreak--><!--PageBreak--><!--PageBreak--><tp:nomenclature-citation-list><tp:nomenclature-citation><tp:taxon-name><tp:taxon-name-part taxon-name-part-type="genus">Asterias</tp:taxon-name-part> <tp:taxon-name-part taxon-name-part-type="species">senegalensis</tp:taxon-name-part></tp:taxon-name><comment> Lamarck, 1816: 567.</comment></tp:nomenclature-citation><tp:nomenclature-citation><tp:taxon-name><tp:taxon-name-part taxon-name-part-type="genus">Luidia</tp:taxon-name-part> <tp:taxon-name-part taxon-name-part-type="species">senegalensis</tp:taxon-name-part></tp:taxon-name><comment> Müller &amp; Troschel, 1842: 78. <xref ref-type="bibr" rid="B132">Tommasi 1958</xref>: 9, pl. 2, fig. 1; <xref ref-type="bibr" rid="B134">1970</xref>: 8, fig. 21; <xref ref-type="bibr" rid="B135">1985</xref>: 3. <xref ref-type="bibr" rid="B22">Brito 1968</xref>: 10–11, pl. 3, fig. 1. <xref ref-type="bibr" rid="B72">Lima-Verde 1969</xref>: 10. <xref ref-type="bibr" rid="B107">Nomura and Fausto Filho 1966</xref>: 19. <xref ref-type="bibr" rid="B41">Fernandes et al. 2002</xref>: 422. <xref ref-type="bibr" rid="B84">Magalhães et al. 2005</xref>: 63. <xref ref-type="bibr" rid="B89">Manso et al. 2008</xref>: 185, fig 8c–e. <xref ref-type="bibr" rid="B71">Lima and Fernandes 2009</xref>: 58. <xref ref-type="bibr" rid="B157">Xavier 2010</xref>: 75.</comment></tp:nomenclature-citation><tp:nomenclature-citation><tp:taxon-name><tp:taxon-name-part taxon-name-part-type="genus">Luidia</tp:taxon-name-part> <tp:taxon-name-part taxon-name-part-type="species">marcgravii</tp:taxon-name-part></tp:taxon-name><comment> Steenstrup in <xref ref-type="bibr" rid="B77">Lütken 1859</xref>: 43–46.</comment></tp:nomenclature-citation></tp:nomenclature-citation-list></tp:nomenclature><tp:treatment-sec sec-type="Material examined"><title>Material examined.</title><p>Rio Grande do Norte: Timbau Beach, 3 spec., UFPB/ECH.1582, 28.II.1980; Areia Branca, Ponta do Mel, 1spec., UFPB/ECH.1428, 23.VI.1982. Paraíba: Lucena, Costinha Beach, 5 spec., UFPB/ECH.1673, 08.XI.2003; Cabedelo, Miramar Beach, 4spec., UFPB/ECH.1256, 03.II.1983; Cabedelo, Santa Catarina Beach, 1spec., UFPB/ECH.1583, 18.V.2007; Paraíba do Norte River Estuary, 1spec., UFPB/ECH.89, 18.06.1980; 1spec., UFPB/ECH.1586. 13.VI.1983.</p></tp:treatment-sec><tp:treatment-sec sec-type="Type locality"><title>Type locality.</title><p>Supposedly Senegal (‘L’ océan d’Afrique, les côtes du Senegal’), but probably West Indies (<xref ref-type="bibr" rid="B33">Clark and Downey 1992</xref>).</p></tp:treatment-sec><tp:treatment-sec sec-type="Description"><title>Description.</title><p>Body flattened. Disk rounded. Nine long and narrow arms (rarely 7) (Fig. <xref ref-type="fig" rid="F4">4e, f</xref>). Paxillae on abactinal surface. Paxillae small, arranged irregularly, occupying center of disk and of arms. Paxillae of carinal regions rounded, with 1–4 central, short, rounded spinelets and 12–16 marginal spinelets disposed into two rows. Adradial paxillae quadrangular, disposed in regular longitudinal and tranversal rows, bearing 4–10 central, short, rounded spines (Fig. <xref ref-type="fig" rid="F4">4g</xref>). Inferomarginal figs with two short, conical and slightly compressed spines (~2.20 mm), the upper one being the smallest. Towards the mouth the inferomarginal figs are covered by short, lanceolate spines (Fig. <xref ref-type="fig" rid="F4">4f</xref>). Between these and the lateral margins slender spinelets occur. Adambulacral figs with four spines, two elongate, compressed and slightly curved adambulacral spines, and two elongate, flattened and lanceolate subambulacral spines (Fig. <xref ref-type="fig" rid="F4">4h</xref>). Oral spines long (~2.59 mm) and thin, forming a dense tuft of spines on the apex of jaw. Ocular figs well developed and grunuliform. Pedicellariae absent.</p><p><bold>Colour.</bold> Dorsally bluish-grey or greenish-gray, with a strong dark line along the central region of the disk and of the arms. The actinal surface is white to cream-coloured.</p></tp:treatment-sec><tp:treatment-sec sec-type="Distribution"><title>Distribution.</title><p>Florida, Cuba, Jamaica, Honduras, Nicaragua, Costa Rica, Panama, Venezuela and Brazil (<xref ref-type="bibr" rid="B132">Tommasi 1958</xref>, <xref ref-type="bibr" rid="B32">Clark 1982</xref>, <xref ref-type="bibr" rid="B1">Abreu-Pérez et al. 2005</xref>, <xref ref-type="bibr" rid="B4">Alvarado et al. 2008</xref>, <xref ref-type="bibr" rid="B37">del Valle García et al. 2008</xref>). In Brazil: PI, CE, PB, PE, AL, BA, RJ, SP, and SC (<xref ref-type="bibr" rid="B122">Rathbun 1879</xref>, <xref ref-type="bibr" rid="B151">Verrill 1915</xref>, <xref ref-type="bibr" rid="B15">Bernasconi 1943</xref>, <xref ref-type="bibr" rid="B68">Krau 1950</xref>, <xref ref-type="bibr" rid="B132">Tommasi 1958</xref>, <xref ref-type="bibr" rid="B134">1970</xref>, <xref ref-type="bibr" rid="B21">Brito 1962</xref>, <xref ref-type="bibr" rid="B22">1968</xref>, <xref ref-type="bibr" rid="B72">Lima-Verde 1969</xref>, <xref ref-type="bibr" rid="B41">Fernandes et al. 2002</xref>, <xref ref-type="bibr" rid="B84">Magalhães et al. 2005</xref>, <xref ref-type="bibr" rid="B46">Gondim et al. 2008</xref>, <xref ref-type="bibr" rid="B47">2013</xref>, <xref ref-type="bibr" rid="B45">Gondim and Giacometti 2010</xref>, <xref ref-type="bibr" rid="B157">Xavier 2010</xref>, <xref ref-type="bibr" rid="B98">Miranda et al. 2012</xref>). This study provides the first record for the coast of Rio Grande do Norte. From 1 to 64 m in depth, being rare below 40 m (<xref ref-type="bibr" rid="B33">Clark and Downey 1992</xref>).</p></tp:treatment-sec><tp:treatment-sec sec-type="Remarks"><title>Remarks.</title><p>Distinguished from the remaining species from Brazil by the presence of 7 to 9 arms. <italic><tp:taxon-name><tp:taxon-name-part taxon-name-part-type="genus">Luidia</tp:taxon-name-part> <tp:taxon-name-part taxon-name-part-type="species">barbadensis</tp:taxon-name-part></tp:taxon-name></italic> Perrier, 1881, recorded for Bahamas, Florida, Gulf of Mexico and south Brazil is the closest species, but it may be distinguished from <italic><tp:taxon-name><tp:taxon-name-part taxon-name-part-type="genus">Luidia</tp:taxon-name-part> <tp:taxon-name-part taxon-name-part-type="species">senegalensis</tp:taxon-name-part></tp:taxon-name></italic> for having 6 arms, inframarginal figs with two long and narrow spines, and the usual presence of pedicellariae. <xref ref-type="bibr" rid="B154">Walenkamp (1979)</xref> identified one specimen with 6 arms from Guyana as <italic><tp:taxon-name><tp:taxon-name-part taxon-name-part-type="genus">Luidia</tp:taxon-name-part> <tp:taxon-name-part taxon-name-part-type="species">senegalensis</tp:taxon-name-part></tp:taxon-name></italic>. His identification was questioned for some time, but the presence of dark bands on the carinal region of the arms and disk and the depth of collection (32 m, while the minimum known depth of <italic><tp:taxon-name><tp:taxon-name-part taxon-name-part-type="genus">Luidia</tp:taxon-name-part> <tp:taxon-name-part taxon-name-part-type="species">barbadensis</tp:taxon-name-part></tp:taxon-name></italic> is 73 m) confirm the validity of this identification (<xref ref-type="bibr" rid="B33">Clark and Downey 1992</xref>). Our observation of both juvenile (dd ≤ 15 cm) and adult individuals permitted the conclusion that morphological characters do not vary during ontogeny. Thus forms with less than 7 arms or more than 9 arms (this later condition never having been observed in nature) must be the result of failures during metamorphosis (<xref ref-type="bibr" rid="B58">Hotchkiss 2000</xref>). As for the remaining <tp:taxon-name><tp:taxon-name-part taxon-name-part-type="order">Paxillosida</tp:taxon-name-part></tp:taxon-name>, the structure of the paxillae represent a key taxonomic character for the identification of species.</p></tp:treatment-sec><tp:treatment-sec sec-type="Ecological notes"><title>Ecological notes.</title><p>The species lives in environments of low hydrodynamism, in sediment containing sand, mud, or a combination of both of these (<xref ref-type="bibr" rid="B55">Hendler et al. 1995</xref>). It feeds mainly on molluscs, but also of other echinoderms such as sea-stars of the genus <italic><tp:taxon-name><tp:taxon-name-part taxon-name-part-type="genus">Astropecten</tp:taxon-name-part></tp:taxon-name></italic> and irregular echinoids, as well as ophiuroids, copepods, decapods, scaphopods, and polychaetes (<xref ref-type="bibr" rid="B115">Penchaszadeh and Lera 1983</xref>). Sometimes a small commensal crustacean (<italic><tp:taxon-name><tp:taxon-name-part taxon-name-part-type="genus">Minyoceras</tp:taxon-name-part> <tp:taxon-name-part taxon-name-part-type="species">angustus</tp:taxon-name-part></tp:taxon-name></italic> Dana, 1852) is found in the interior of its ambulacrum. This crustacean was also observed in <italic><tp:taxon-name><tp:taxon-name-part taxon-name-part-type="genus">Luidia</tp:taxon-name-part> <tp:taxon-name-part taxon-name-part-type="species">clathrata</tp:taxon-name-part></tp:taxon-name></italic> (<xref ref-type="bibr" rid="B20">Brito 1960</xref>). According to <xref ref-type="bibr" rid="B55">Hendler et al. (1995)</xref>, individulas may attain 30–40 cm in disk diameter (dd), and attain sexual maturity when at 15 cm in diameter. Presently it is considered vulnerable to extinction along the Brazilian littoral. The main causes of population decline are its high succeptibility to the effects of pollution of the water column and the frequent accidental capture in trawling nets (<xref ref-type="bibr" rid="B81">Machado et al. 2008</xref>).</p></tp:treatment-sec><tp:treatment-sec><!--Section generated to contain objects referenced in tp:taxon-treatment.--><fig id="F4" position="float" orientation="portrait"><label>Figure 4.</label><caption><p>Some species of the family <tp:taxon-name><tp:taxon-name-part taxon-name-part-type="family">Luidiidae</tp:taxon-name-part></tp:taxon-name> recorded in northeastern Brazil. <italic><tp:taxon-name><tp:taxon-name-part taxon-name-part-type="genus">Luidia</tp:taxon-name-part> <tp:taxon-name-part taxon-name-part-type="species">ludwigi</tp:taxon-name-part> <tp:taxon-name-part taxon-name-part-type="subspecies">scotti</tp:taxon-name-part></tp:taxon-name></italic> <bold>(A–D)</bold> <bold>A</bold> Abactinal view, in detail abactinal intermediate area <bold>B</bold> Actinal view, in detail the mouth <bold>C</bold> Abactinal view of the arm, in detail the paxilla <bold>D</bold> Actinal view. <italic><tp:taxon-name><tp:taxon-name-part taxon-name-part-type="genus">Luidia</tp:taxon-name-part> <tp:taxon-name-part taxon-name-part-type="species">senegalensis</tp:taxon-name-part></tp:taxon-name></italic> <bold>(E–H)</bold> <bold>E</bold> Abactinal view <bold>F</bold> Actinal view, in detail the mouth <bold>G</bold> Abactinal view of the arm, in detail the paxilla, and <bold>H</bold> Actinal view of the arm.</p></caption><graphic xmlns:xlink="http://www.w3.org/1999/xlink" xlink:href="zookeys-449-001-g004.jpg" position="float" orientation="portrait" xlink:type="simple" id="oo_32970.jpg"/></fig><fig id="F12" position="float" orientation="portrait"><label>Figure 12.</label><caption><p>Some common starfishes in their natural habitat. <bold>A</bold> <italic><tp:taxon-name><tp:taxon-name-part taxon-name-part-type="genus">Luidia</tp:taxon-name-part> <tp:taxon-name-part taxon-name-part-type="species">senegalensis</tp:taxon-name-part></tp:taxon-name></italic> in a sand beach <bold>B</bold> <italic><tp:taxon-name><tp:taxon-name-part taxon-name-part-type="genus">Astropecten</tp:taxon-name-part> <tp:taxon-name-part taxon-name-part-type="species">marginatus</tp:taxon-name-part></tp:taxon-name></italic> in a hypersaline mangrove <bold>C</bold> <italic><tp:taxon-name><tp:taxon-name-part taxon-name-part-type="genus">Oreaster</tp:taxon-name-part> <tp:taxon-name-part taxon-name-part-type="species">reticulatus</tp:taxon-name-part></tp:taxon-name></italic> in a sand beach <bold>D</bold> <italic><tp:taxon-name><tp:taxon-name-part taxon-name-part-type="genus">Linckia</tp:taxon-name-part> <tp:taxon-name-part taxon-name-part-type="species">guildingi</tp:taxon-name-part></tp:taxon-name></italic> on coral reefs <bold>E</bold> <tp:taxon-name><tp:taxon-name-part taxon-name-part-type="genus">Echinaster</tp:taxon-name-part> (<tp:taxon-name-part taxon-name-part-type="subgenus">Othilia</tp:taxon-name-part>) <tp:taxon-name-part taxon-name-part-type="species">echinophorus</tp:taxon-name-part></tp:taxon-name> in seagrass beds and <bold>F</bold> <tp:taxon-name><tp:taxon-name-part taxon-name-part-type="genus">Echinaster</tp:taxon-name-part> (<tp:taxon-name-part taxon-name-part-type="subgenus">Othilia</tp:taxon-name-part>) <tp:taxon-name-part taxon-name-part-type="species">echinophorus</tp:taxon-name-part></tp:taxon-name> over the muddy bottom of a hypersaline mangrove. Photos: Thelma LP Dias.</p></caption><graphic xmlns:xlink="http://www.w3.org/1999/xlink" xlink:href="zookeys-449-001-g012.jpg" position="float" orientation="portrait" xlink:type="simple" id="oo_32978.jpg"/></fig></tp:treatment-sec><ref-list><ref id="B132"><mixed-citation xmlns:xlink="http://www.w3.org/1999/xlink" xlink:type="simple"><person-group><name name-style="western"><surname>Tommasi</surname><given-names>LR</given-names></name></person-group> (<year>1958</year>) <article-title>Os equinodermos do litoral de São Paulo.</article-title><source>Contribuições do Instituto Oceanográfico, Universidade de São Paulo</source> (<issue>2</issue>): <fpage>1</fpage>–<lpage>27</lpage>.</mixed-citation></ref><ref id="B134"><mixed-citation xmlns:xlink="http://www.w3.org/1999/xlink" xlink:type="simple"><person-group><name name-style="western"><surname>Tommasi</surname><given-names>LR</given-names></name></person-group> (<year>1970</year>) <article-title>Lista de asteróides recentes do Brasil.</article-title><source>Contribuições do Instituto Oceanográfico, Universidade de São Paulo</source> (<issue>18</issue>): <fpage>1</fpage>–<lpage>61</lpage>.</mixed-citation></ref><ref id="B135"><mixed-citation xmlns:xlink="http://www.w3.org/1999/xlink" xlink:type="simple"><person-group><name name-style="western"><surname>Tommasi</surname><given-names>LR</given-names></name></person-group> (<year>1985</year>) <article-title>Equinodermes da região da Ilha da Vitória (SP).</article-title><source>Relatórios Internos do Instituto Oceanográfico, Universidade de São Paulo</source> (<issue>13</issue>): <fpage>1</fpage>–<lpage>5</lpage>.</mixed-citation></ref><ref id="B22"><mixed-citation xmlns:xlink="http://www.w3.org/1999/xlink" xlink:type="simple"><person-group><name name-style="western"><surname>Brito</surname><given-names>IM</given-names></name></person-group> (<year>1968</year>) <article-title>Asteróides e equinóides do Estado da Guanabara e adjacências.</article-title><source>Boletim do Museu Nacional</source> (<issue>260</issue>): <fpage>1</fpage>–<lpage>51</lpage>.</mixed-citation></ref><ref id="B72"><mixed-citation xmlns:xlink="http://www.w3.org/1999/xlink" xlink:type="simple"><person-group><name name-style="western"><surname>Lima-Verde</surname><given-names>JS</given-names></name></person-group> (<year>1969</year>) <article-title>Primeira contribuição ao inventário dos Echinodermas do nordeste Brasileiro.</article-title><source>Arquivos de Ciências do Mar</source><volume>9</volume>: <fpage>9</fpage>–<lpage>13</lpage>.</mixed-citation></ref><ref id="B107"><mixed-citation xmlns:xlink="http://www.w3.org/1999/xlink" xlink:type="simple"><person-group><name name-style="western"><surname>Nomura</surname><given-names>H</given-names></name><name name-style="western"><surname>Fausto Filho</surname><given-names>J</given-names></name></person-group> (<year>1966</year>) <article-title>Shrimp survey in coastal and offshore waters of northeastern Brazil.</article-title><source>Arquivos da Estação de Biologia Marinha da Universidade Federal do Ceará</source><volume>6</volume>: <fpage>15</fpage>–<lpage>29</lpage>.</mixed-citation></ref><ref id="B41"><mixed-citation xmlns:xlink="http://www.w3.org/1999/xlink" xlink:type="simple"><person-group><name name-style="western"><surname>Fernandes</surname><given-names>MLB</given-names></name><name name-style="western"><surname>Tommasi</surname><given-names>LR</given-names></name><name name-style="western"><surname>Lima</surname><given-names>EJB</given-names></name></person-group> (<year>2002</year>) <article-title>Filo <tp:taxon-name><tp:taxon-name-part taxon-name-part-type="phylum">Echinodermata</tp:taxon-name-part></tp:taxon-name> de Pernambuco.</article-title> In: <person-group><name name-style="western"><surname>Tabarelli</surname><given-names>M</given-names></name><name name-style="western"><surname>Silva</surname><given-names>JMC</given-names></name></person-group> (<role>Orgs</role>) <source>Diagnóstico da Biodiversidade de Pernambuco</source>. <volume>Vol. 2</volume>. <publisher-name>Massangana</publisher-name>, <publisher-loc>Recife</publisher-loc>, <fpage>405</fpage>–<lpage>427</lpage>.</mixed-citation></ref><ref id="B84"><mixed-citation xmlns:xlink="http://www.w3.org/1999/xlink" xlink:type="simple"><person-group><name name-style="western"><surname>Magalhães</surname><given-names>WF</given-names></name><name name-style="western"><surname>Martins</surname><given-names>LR</given-names></name><name name-style="western"><surname>Alves</surname><given-names>OFS</given-names></name></person-group> (<year>2005</year>) <article-title>Inventário dos <tp:taxon-name><tp:taxon-name-part taxon-name-part-type="phylum">Echinodermata</tp:taxon-name-part></tp:taxon-name> do Estado da Bahia.</article-title><source>Brazilian Journal of Aquatic Science and Technology</source><volume>40</volume>: <fpage>375</fpage>–<lpage>381</lpage>.</mixed-citation></ref><ref id="B89"><mixed-citation xmlns:xlink="http://www.w3.org/1999/xlink" xlink:type="simple"><person-group><name name-style="western"><surname>Manso</surname><given-names>CLC</given-names></name><name name-style="western"><surname>Alves</surname><given-names>OF</given-names></name><name name-style="western"><surname>Martins</surname><given-names>LR</given-names></name></person-group> (<year>2008</year>) <article-title><tp:taxon-name><tp:taxon-name-part taxon-name-part-type="phylum">Echinodermata</tp:taxon-name-part></tp:taxon-name> da Baía de Todos os Santos e da Baía de Aratu (Bahia, Brasil).</article-title><source>Biota Neotropica</source><volume>8</volume>: <fpage>179</fpage>–<lpage>196</lpage>. doi: <ext-link ext-link-type="doi" xlink:href="10.1590/S1676-06032008000300017" xlink:type="simple">10.1590/S1676-06032008000300017</ext-link></mixed-citation></ref><ref id="B71"><mixed-citation xmlns:xlink="http://www.w3.org/1999/xlink" xlink:type="simple"><person-group><name name-style="western"><surname>Lima</surname><given-names>EJB</given-names></name><name name-style="western"><surname>Fernandes</surname><given-names>MLB</given-names></name></person-group> (<year>2009</year>) <article-title>Diversidade de equinodermos (<tp:taxon-name><tp:taxon-name-part taxon-name-part-type="phylum">Echinodermata</tp:taxon-name-part></tp:taxon-name>) no Estado de Pernambuco (Brasil).</article-title><source>Revista Brasileira de Zoociências</source><volume>11</volume>: <fpage>55</fpage>–<lpage>63</lpage>.</mixed-citation></ref><ref id="B157"><mixed-citation xmlns:xlink="http://www.w3.org/1999/xlink" xlink:type="simple"><person-group><name name-style="western"><surname>Xavier</surname><given-names>LAR</given-names></name></person-group> (<year>2010</year>) <article-title>Inventário dos equinodermos do Estado de Santa Catarina, Brasil.</article-title><source>Brazilian Journal of Aquatic Science and Technology</source><volume>14</volume>: <fpage>73</fpage>–<lpage>78</lpage>. doi: <ext-link ext-link-type="doi" xlink:href="10.14210/bjast.v14n2.p73-78" xlink:type="simple">10.14210/bjast.v14n2.p73-78</ext-link></mixed-citation></ref><ref id="B77"><mixed-citation xmlns:xlink="http://www.w3.org/1999/xlink" xlink:type="simple"><person-group><name name-style="western"><surname>Lütken</surname><given-names>C</given-names></name></person-group> (<year>1859</year>) <article-title>Bidrag til Kundskab om de ved Kysterne af Mellem-og Syd-Amerika levende Arter af Söstjerner. Videnskabelige Meddelelser Dan. Naturhist.</article-title><source>Foren</source><volume>1859</volume>: <fpage>25</fpage>–<lpage>96</lpage>.</mixed-citation></ref><ref id="B33"><mixed-citation xmlns:xlink="http://www.w3.org/1999/xlink" xlink:type="simple"><person-group><name name-style="western"><surname>Clark</surname><given-names>AM</given-names></name><name name-style="western"><surname>Downey</surname><given-names>ME</given-names></name></person-group> (<year>1992</year>) <source>Starfishes of the Atlantic. Chapman &amp; Hall Identification Guides, 3.</source><publisher-name>Chapman &amp; Hall</publisher-name>, <publisher-loc>London, UK</publisher-loc>. ISBN <isbn>0-412-43280-3</isbn>, <size units="page">820 pp</size>.</mixed-citation></ref><ref id="B32"><mixed-citation xmlns:xlink="http://www.w3.org/1999/xlink" xlink:type="simple"><person-group><name name-style="western"><surname>Clark</surname><given-names>AM</given-names></name></person-group> (<year>1982</year>) <article-title>Notes on Atlantic <tp:taxon-name><tp:taxon-name-part taxon-name-part-type="class">Asteroidea</tp:taxon-name-part></tp:taxon-name> 2. <tp:taxon-name><tp:taxon-name-part taxon-name-part-type="family">Luidiidae</tp:taxon-name-part></tp:taxon-name>.</article-title><source>Bulletin of the British Museum, Natural History</source><volume>42</volume>: <fpage>157</fpage>–<lpage>184</lpage>.</mixed-citation></ref><ref id="B1"><mixed-citation xmlns:xlink="http://www.w3.org/1999/xlink" xlink:type="simple"><person-group><name name-style="western"><surname>Abreu-Pérez</surname><given-names>M</given-names></name><name name-style="western"><surname>Solís-Marín</surname><given-names>FA</given-names></name><name name-style="western"><surname>Laguarda-Figueras</surname><given-names>A</given-names></name></person-group> (<year>2005</year>) <article-title>Catálogo de los equinodermos (<tp:taxon-name><tp:taxon-name-part taxon-name-part-type="phylum">Echinodermata</tp:taxon-name-part></tp:taxon-name>: <tp:taxon-name><tp:taxon-name-part taxon-name-part-type="class">Asteroidea</tp:taxon-name-part></tp:taxon-name> y <tp:taxon-name><tp:taxon-name-part taxon-name-part-type="class">Ophiuroidea</tp:taxon-name-part></tp:taxon-name>) nerítico-bentónicos del Arquipiélago Cubano.</article-title><source>Revista de Biologia Tropical</source><volume>53</volume>: <fpage>29</fpage>–<lpage>52</lpage>.</mixed-citation></ref><ref id="B4"><mixed-citation xmlns:xlink="http://www.w3.org/1999/xlink" xlink:type="simple"><person-group><name name-style="western"><surname>Alvarado</surname><given-names>JJ</given-names></name><name name-style="western"><surname>Solís-Marín</surname><given-names>FA</given-names></name><name name-style="western"><surname>Ahearn</surname><given-names>C</given-names></name></person-group> (<year>2008</year>) <article-title>Equinodermos (<tp:taxon-name><tp:taxon-name-part taxon-name-part-type="phylum">Echinodermata</tp:taxon-name-part></tp:taxon-name>) del Caribe Centroamericano.</article-title><source>Revista de Biologia Tropical</source><volume>56</volume>: <fpage>37</fpage>–<lpage>55</lpage>.</mixed-citation></ref><ref id="B37"><mixed-citation xmlns:xlink="http://www.w3.org/1999/xlink" xlink:type="simple"><person-group><name name-style="western"><surname>del Valle García</surname><given-names>R</given-names></name><name name-style="western"><surname>Abreu Pérez</surname><given-names>M</given-names></name><name name-style="western"><surname>Rodríguez</surname><given-names>R</given-names></name><name name-style="western"><surname>Solís-Marín</surname><given-names>FA</given-names></name><name name-style="western"><surname>Laguarda-Figueras</surname><given-names>A</given-names></name><name name-style="western"><surname>Duran González</surname><given-names>A de la L</given-names></name></person-group> (<year>2008</year>) <article-title>Equinodermos (<tp:taxon-name><tp:taxon-name-part taxon-name-part-type="phylum">Echinodermata</tp:taxon-name-part></tp:taxon-name>) del occidente del Archipiélago Sabana-Camagüey, Cuba.</article-title><source>Revista de Biologia Tropical</source><volume>56</volume>: <fpage>19</fpage>–<lpage>35</lpage>.</mixed-citation></ref><ref id="B122"><mixed-citation xmlns:xlink="http://www.w3.org/1999/xlink" xlink:type="simple"><person-group><name name-style="western"><surname>Rathbun</surname><given-names>R</given-names></name></person-group> (<year>1879</year>) <article-title>A List of the Brazilian echinoderms, with notes on their distribution, etc.</article-title><source>Transactions of the Connecticut Academy of Arts and Science</source><volume>5</volume>: <fpage>139</fpage>–<lpage>151</lpage>.</mixed-citation></ref><ref id="B151"><mixed-citation xmlns:xlink="http://www.w3.org/1999/xlink" xlink:type="simple"><person-group><name name-style="western"><surname>Verrill</surname><given-names>AE</given-names></name></person-group> (<year>1915</year>) <article-title>Report on the starfishes of the West Indies, Florida, and Brazil, including those obtained by Bahamas Expedition from the University of Iowa in 1893.</article-title><source>Bulletin from the Laboratories of Natural History of the State University of Iowa</source><volume>7</volume>: <fpage>1</fpage>–<lpage>232</lpage>.</mixed-citation></ref><ref id="B15"><mixed-citation xmlns:xlink="http://www.w3.org/1999/xlink" xlink:type="simple"><person-group><name name-style="western"><surname>Bernasconi</surname><given-names>I</given-names></name></person-group> (<year>1943</year>) <article-title>Los Asteroideos sulamericanos de la família <tp:taxon-name><tp:taxon-name-part taxon-name-part-type="family">Luidiidae</tp:taxon-name-part></tp:taxon-name>.</article-title><source>Anales del Museo Argentino de Ciencias Naturales</source> (<issue>7</issue>): <fpage>1</fpage>–<lpage>20</lpage>.</mixed-citation></ref><ref id="B68"><mixed-citation xmlns:xlink="http://www.w3.org/1999/xlink" xlink:type="simple"><person-group><name name-style="western"><surname>Krau</surname><given-names>L</given-names></name></person-group> (<year>1950</year>) <article-title>Observação sobre os equinodermas da Baía de Guanabara.</article-title><source>Memórias do Instituto Oswaldo Cruz</source><volume>48</volume>: <fpage>357</fpage>–<lpage>362</lpage>. doi: <ext-link ext-link-type="doi" xlink:href="10.1590/S0074-02761950000100013" xlink:type="simple">10.1590/S0074-02761950000100013</ext-link></mixed-citation></ref><ref id="B21"><mixed-citation xmlns:xlink="http://www.w3.org/1999/xlink" xlink:type="simple"><person-group><name name-style="western"><surname>Brito</surname><given-names>IM</given-names></name></person-group> (<year>1962</year>) <source>Ensaio de catálogo dos equinodermas do Brasil</source>. <publisher-name>Universidade do Brasil, Faculdade Nacional de Filosofia, Centro de Estudos Zoológicos</publisher-name> (<issue>13</issue>): <fpage>1</fpage>–<lpage>10</lpage>.</mixed-citation></ref><ref id="B46"><mixed-citation xmlns:xlink="http://www.w3.org/1999/xlink" xlink:type="simple"><person-group><name name-style="western"><surname>Gondim</surname><given-names>AI</given-names></name><name name-style="western"><surname>Lacouth</surname><given-names>P</given-names></name><name name-style="western"><surname>Alonso</surname><given-names>C</given-names></name><name name-style="western"><surname>Manso</surname><given-names>CLC</given-names></name></person-group> (<year>2008</year>) <article-title><tp:taxon-name><tp:taxon-name-part taxon-name-part-type="phylum">Echinodermata</tp:taxon-name-part></tp:taxon-name> da praia do Cabo Branco, João Pessoa, Paraíba, Brasil.</article-title><source>Biota Neotropica</source><volume>8</volume>: <fpage>151</fpage>–<lpage>159</lpage>. doi: <ext-link ext-link-type="doi" xlink:href="10.1590/S1676-06032008000200016" xlink:type="simple">10.1590/S1676-06032008000200016</ext-link>, <ext-link ext-link-type="uri" xlink:href="http://www.biotaneotropica.org.br/v8n2/pt/abstract?inventory+bn02408022008" xlink:type="simple">http://www.biotaneotropica.org.br/v8n2/pt/abstract?inventory+bn02408022008</ext-link></mixed-citation></ref><ref id="B47"><mixed-citation xmlns:xlink="http://www.w3.org/1999/xlink" xlink:type="simple"><person-group><name name-style="western"><surname>Gondim</surname><given-names>AI</given-names></name><name name-style="western"><surname>Dias</surname><given-names>TLP</given-names></name><name name-style="western"><surname>Christoffersen</surname><given-names>ML</given-names></name></person-group> (<year>2013</year>) <article-title>Annotated checklist of Echinoderms from Maranhão and Piauí States, northeastern Brazil.</article-title><source>Check List</source><volume>9</volume>: <fpage>510</fpage>–<lpage>518</lpage>.</mixed-citation></ref><ref id="B45"><mixed-citation xmlns:xlink="http://www.w3.org/1999/xlink" xlink:type="simple"><person-group><name name-style="western"><surname>Gondim</surname><given-names>AI</given-names></name><name name-style="western"><surname>Giacometti</surname><given-names>ACM</given-names></name></person-group> (<year>2010</year>) <article-title>Equinodermos.</article-title> In: <person-group><name name-style="western"><surname>Giacometti</surname><given-names>ACM</given-names></name><name name-style="western"><surname>Loebmann</surname><given-names>D</given-names></name></person-group> (<role>Orgs</role>) <source>Biodiversidade do Litoral do Piauí</source>. <publisher-name>Gráfica e Editora Paratodos Sorocaba Ltda</publisher-name>, <publisher-loc>Terrezina</publisher-loc>, <fpage>129</fpage>–<lpage>133</lpage>.</mixed-citation></ref><ref id="B98"><mixed-citation xmlns:xlink="http://www.w3.org/1999/xlink" xlink:type="simple"><person-group><name name-style="western"><surname>Miranda</surname><given-names>ALS</given-names></name><name name-style="western"><surname>Lima</surname><given-names>MLF</given-names></name><name name-style="western"><surname>Sovierzoski</surname><given-names>HH</given-names></name><name name-style="western"><surname>Correia</surname><given-names>MD</given-names></name></person-group> (<year>2012</year>) <article-title>Inventory of the <tp:taxon-name><tp:taxon-name-part taxon-name-part-type="phylum">Echinodermata</tp:taxon-name-part></tp:taxon-name> collection from the Universidade Federal de Alagoas.</article-title><source>Biota Neotropica</source><volume>12</volume>: <fpage>135</fpage>–<lpage>146</lpage>. doi: <ext-link ext-link-type="doi" xlink:href="10.1590/S1676-06032012000200014" xlink:type="simple">10.1590/S1676-06032012000200014</ext-link></mixed-citation></ref><ref id="B154"><mixed-citation xmlns:xlink="http://www.w3.org/1999/xlink" xlink:type="simple"><person-group><name name-style="western"><surname>Walenkamp</surname><given-names>JHC</given-names></name></person-group> (<year>1979</year>) <article-title><tp:taxon-name><tp:taxon-name-part taxon-name-part-type="class">Asteroidea</tp:taxon-name-part></tp:taxon-name> (<tp:taxon-name><tp:taxon-name-part taxon-name-part-type="phylum">Echinodermata</tp:taxon-name-part></tp:taxon-name>) from the Guyana shelf.</article-title><source>Zoologische Verhandelingen</source><volume>170</volume>: <fpage>1</fpage>–<lpage>97</lpage>.</mixed-citation></ref><ref id="B58"><mixed-citation xmlns:xlink="http://www.w3.org/1999/xlink" xlink:type="simple"><person-group><name name-style="western"><surname>Hotchkiss</surname><given-names>FHC</given-names></name></person-group> (<year>2000</year>) <article-title>On the number of rays in starfish.</article-title><source>American Zoology</source><volume>40</volume>: <fpage>340</fpage>–<lpage>354</lpage>. doi: <ext-link ext-link-type="doi" xlink:href="10.1668/0003-1569(2000)040[0340:OTNORI]2.0.CO;2" xlink:type="simple">10.1668/0003-1569(2000)040[0340:OTNORI]2.0.CO;2</ext-link></mixed-citation></ref><ref id="B55"><mixed-citation xmlns:xlink="http://www.w3.org/1999/xlink" xlink:type="simple"><person-group><name name-style="western"><surname>Hendler</surname><given-names>G</given-names></name><name name-style="western"><surname>Miller</surname><given-names>JE</given-names></name><name name-style="western"><surname>Pawson</surname><given-names>DL</given-names></name><name name-style="western"><surname>Kier</surname><given-names>PM</given-names></name></person-group> (<year>1995</year>) <source>Sea stars, sea urchins and allies: echinoderms of Florida and the Caribbean.</source><publisher-name>Smithsonian Institution Press</publisher-name>, <publisher-loc>Washington</publisher-loc>, <size units="page">390 pp</size>.</mixed-citation></ref><ref id="B115"><mixed-citation xmlns:xlink="http://www.w3.org/1999/xlink" xlink:type="simple"><person-group><name name-style="western"><surname>Penchaszadeh</surname><given-names>PE</given-names></name><name name-style="western"><surname>Lera</surname><given-names>ME</given-names></name></person-group> (<year>1983</year>) <article-title>Alimentación de três espécies tropicales de <italic><tp:taxon-name><tp:taxon-name-part taxon-name-part-type="genus">Luidia</tp:taxon-name-part></tp:taxon-name></italic> (<tp:taxon-name><tp:taxon-name-part taxon-name-part-type="phylum">Echinodermata</tp:taxon-name-part></tp:taxon-name>, <tp:taxon-name><tp:taxon-name-part taxon-name-part-type="class">Asteroidea</tp:taxon-name-part></tp:taxon-name>) em Golfo Triste, Venezuela.</article-title><source>Caribbean Journal of Science</source><volume>19</volume>: <fpage>1</fpage>–<lpage>6</lpage>.</mixed-citation></ref><ref id="B20"><mixed-citation xmlns:xlink="http://www.w3.org/1999/xlink" xlink:type="simple"><person-group><name name-style="western"><surname>Brito</surname><given-names>IM</given-names></name></person-group> (<year>1960</year>) <source>Asteróides dos Estados do Rio de Janeiro e de São Paulo.</source><publisher-name>Universidade do Brasil, Faculdade Nacional de Filosofia, Centro de Estudos Zoológicos</publisher-name> (<issue>5</issue>): <fpage>1</fpage>–<lpage>13</lpage>.</mixed-citation></ref><ref id="B81"><mixed-citation xmlns:xlink="http://www.w3.org/1999/xlink" xlink:type="simple"><person-group><name name-style="western"><surname>Machado</surname><given-names>ABM</given-names></name><name name-style="western"><surname>Drummond</surname><given-names>GM</given-names></name><name name-style="western"><surname>Paglia</surname><given-names>AP</given-names></name></person-group> (<year>2008</year>) <source>Livro vermelho da fauna brasileira ameaçada de extinção.</source><publisher-name>Ministério do Meio Ambiente</publisher-name>, <publisher-loc>Brasília</publisher-loc>. <volume>Vol. I</volume>. <series>Série Biodiversidade 19</series>, <size units="page">512 pp</size>.</mixed-citation></ref></ref-list></tp:taxon-treatment>
