# Supplementary material for: Taxonomic guide and historical review of starfishes in northeastern Brazil (Echinodermata, Asteroidea)
Source: Zookeys. 2014 Oct 22;(449):1–56. doi: 10.3897/zookeys.449.6813 (PMC4233396; doi:10.3897/zookeys.449.6813)
Supplement: XML Treatment for Astropecten alligator [file zookeys.449.6813-treatment5.xml]

<!DOCTYPE tp:taxon-treatment
  PUBLIC "-//TaxonX//DTD Taxonomic Treatment Publishing DTD v0 20100105//EN" "tax-treatment-NSO.dtd">
<tp:taxon-treatment xmlns:tp="http://www.plazi.org/taxpub"><tp:treatment-meta><kwd-group><label>Taxon classification</label><kwd><named-content content-type="kingdom">Animalia</named-content></kwd><kwd><named-content content-type="order">Paxillosida</named-content></kwd><kwd><named-content content-type="family">Astropectinidae</named-content></kwd></kwd-group><mixed-citation publication-type="journal"><person-group><name><surname>Gondim</surname><given-names>Anne Isabelley</given-names></name><name><surname>Christoffersen</surname><given-names>Martin Lindsey</given-names></name><name><surname>Pereira Dias</surname><given-names>Thelma Lúcia</given-names></name></person-group><article-title>Taxonomic guide and historical review of starfishes in northeastern Brazil (<tp:taxon-name><tp:taxon-name-part taxon-name-part-type="phylum">Echinodermata</tp:taxon-name-part></tp:taxon-name>, <tp:taxon-name><tp:taxon-name-part taxon-name-part-type="class">Asteroidea</tp:taxon-name-part></tp:taxon-name>)</article-title><source>Zookeys</source><day>22</day><month>10</month><year>2014</year><volume>2014</volume><issue>449</issue><fpage>1</fpage><lpage>56</lpage><pub-id pub-id-type="doi">10.3897/zookeys.449.6813</pub-id></mixed-citation></tp:treatment-meta><tp:nomenclature><tp:taxon-name>
                                <tp:taxon-name-part taxon-name-part-type="genus">Astropecten</tp:taxon-name-part>
                                <tp:taxon-name-part taxon-name-part-type="species">alligator</tp:taxon-name-part>
                            </tp:taxon-name><tp:taxon-authority>Perrier, 1881</tp:taxon-authority><xref ref-type="fig" rid="F5">Figure 5a–d</xref><tp:nomenclature-citation-list><tp:nomenclature-citation><tp:taxon-name><tp:taxon-name-part taxon-name-part-type="genus">Astropecten</tp:taxon-name-part> <tp:taxon-name-part taxon-name-part-type="species">alligator</tp:taxon-name-part></tp:taxon-name><comment> Perrier, 1881: 30.</comment></tp:nomenclature-citation><tp:nomenclature-citation><tp:taxon-name><tp:taxon-name-part taxon-name-part-type="genus">Astropecten</tp:taxon-name-part> <tp:taxon-name-part taxon-name-part-type="species">nuttingi</tp:taxon-name-part></tp:taxon-name><comment> Verrill, 1915: 181, pl. 12, fig. 2e, pl. 21, figs 1–2.</comment></tp:nomenclature-citation></tp:nomenclature-citation-list></tp:nomenclature><tp:treatment-sec sec-type="Material examined"><title>Material examined.</title><p>Paraíba: <named-content xmlns:xlink="http://www.w3.org/1999/xlink" content-type="dwc:verbatimCoordinates" xlink:type="simple">7°01'S; 34°41'05"W</named-content>, 1 spec., UFPB/ECH.881, 13.II.1981, 24m.</p></tp:treatment-sec><tp:treatment-sec sec-type="Type locality"><title>Type locality.</title><p>Alligator Reef, Florida Keys, Florida (<xref ref-type="bibr" rid="B33">Clark and Downey 1992</xref>).</p></tp:treatment-sec><tp:treatment-sec sec-type="Description"><title>Description.</title><p>Body flattened dorso-ventrally. Disk small, with five long and narrow arms (~4.93 mm) (Fig. <xref ref-type="fig" rid="F5">5a, b</xref>). Epiproctal cone pronounced (this region of the disk and the surrounding areas are inflated) (Fig. <xref ref-type="fig" rid="F5">5a</xref>). Abactinal surface flat and covered by small paxillae disposed in regular rows (Fig. <xref ref-type="fig" rid="F5">5a</xref>). Paxillae with a central spinelet and 8–10 (usually 9) thick, marginal spinelets with blunts extremities. Superomarginal figs short (~1.14 mm) and narrow (~1.59 mm), covered by short and blunt spinelets, giving a granulose appearance to animals. Each of these figs has an elongate, conical and pointed spine (Fig. <xref ref-type="fig" rid="F5">5a, c</xref>), which has the same length from the interbrachial area to the extremity of each arm. Inferomarginal figs with two long, flattened and pointed spines, placed in parallel to each other. These figs are also covered by short and narrow spinelets. Towards the mouth the inferomarginal figs are covered by many flattened and pointed spines, which become elongated at the margins. Adambulacral figs with three long, flattened adambulacral spines, placed in parallel to each other, the median one being slightly longer than the other two (Fig. <xref ref-type="fig" rid="F5">5d</xref>). There are three to four long and flattened subambulacral spines, the median of which is longer and wider than the other two.</p><fig id="F5" position="float" orientation="portrait"><label>Figure 5.</label><caption><p>Some species of the family <tp:taxon-name><tp:taxon-name-part taxon-name-part-type="family">Astropectinidae</tp:taxon-name-part></tp:taxon-name> recorded in northeastern Brazil. <italic><tp:taxon-name><tp:taxon-name-part taxon-name-part-type="genus">Astropecten</tp:taxon-name-part> <tp:taxon-name-part taxon-name-part-type="species">alligator</tp:taxon-name-part></tp:taxon-name></italic> <bold>(A–D)</bold> <bold>A</bold> Abactinal view, in detail of the paxilla <bold>B</bold> Actinal view, in detail of mouth <bold>C</bold> Abactinal view of the arm <bold>D</bold> Actinal view of the arm; <italic><tp:taxon-name><tp:taxon-name-part taxon-name-part-type="genus">Astropecten</tp:taxon-name-part> <tp:taxon-name-part taxon-name-part-type="species">cingulatus</tp:taxon-name-part></tp:taxon-name></italic> <bold>(E–H)</bold> <bold>E</bold> Abactinal view, in detail the paxilla <bold>F</bold> Actinal view <bold>G</bold> Abactinal view of the arm, and <bold>H</bold> Actinal view of the arm.</p></caption><graphic xmlns:xlink="http://www.w3.org/1999/xlink" xlink:href="zookeys-449-001-g005.jpg" position="float" orientation="portrait" xlink:type="simple" id="oo_32971.jpg"/></fig><p><bold>Colour.</bold> Reddish-brown dorsally, with conspicuous dark bands along the center of each arm (<xref ref-type="bibr" rid="B33">Clark and Downey 1992</xref>), or uniformly orange-red.</p></tp:treatment-sec><tp:treatment-sec sec-type="Distribution"><title>Distribution.</title><p>North Carolina, the Bahamas, Florida, Honduras, Nicaragua Colombia, and Brazil (<xref ref-type="bibr" rid="B151">Verrill 1915</xref>, <xref ref-type="bibr" rid="B50">Gray et al. 1968</xref>, <xref ref-type="bibr" rid="B33">Clark and Downey 1992</xref>, <xref ref-type="bibr" rid="B11">Benavides-Serrato et al. 2005</xref>, <xref ref-type="bibr" rid="B12">2011</xref>, <xref ref-type="bibr" rid="B4">Alvarado et al. 2008</xref>). In Brazil: <xref ref-type="bibr" rid="B11">Benavides-Serrato et al. (2005)</xref> cite its occurrence in the north of Brazil. This study expands the distribution southward to the State of Paraíba, being the first reference for the northeast region of Brazil. From 22 to 576 m in depth (<xref ref-type="bibr" rid="B12">Benavides-Serrato et al. 2011</xref>), most frequent between 22 and 114 m (<xref ref-type="bibr" rid="B33">Clark and Downey 1992</xref>).</p></tp:treatment-sec><tp:treatment-sec sec-type="Remarks"><title>Remarks.</title><p><italic><tp:taxon-name><tp:taxon-name-part taxon-name-part-type="genus">Astropecten</tp:taxon-name-part> <tp:taxon-name-part taxon-name-part-type="species">alligator</tp:taxon-name-part></tp:taxon-name></italic> difers from the remaining species in the genus recorded for Brazil for presenting a single, elongate, erect conical spine on all the superomarginal figs. This character is present in both juvenile and adult individuals (dd = 41.0 mm). For a long time it was believed that <xref ref-type="bibr" rid="B118">Perrier (1881)</xref> had described <italic><tp:taxon-name><tp:taxon-name-part taxon-name-part-type="genus">Astropecten</tp:taxon-name-part> <tp:taxon-name-part taxon-name-part-type="species">alligator</tp:taxon-name-part></tp:taxon-name></italic> based on a juvenile specimen and the recognition of this species remained uncertain. <xref ref-type="bibr" rid="B33">Clark and Downey (1992)</xref> analised the type material of <italic><tp:taxon-name><tp:taxon-name-part taxon-name-part-type="genus">Astropecten</tp:taxon-name-part> <tp:taxon-name-part taxon-name-part-type="species">alligator</tp:taxon-name-part></tp:taxon-name></italic>. They were able to validate the species and consider <italic><tp:taxon-name><tp:taxon-name-part taxon-name-part-type="genus">Astropecten</tp:taxon-name-part> <tp:taxon-name-part taxon-name-part-type="species">nuttingi</tp:taxon-name-part></tp:taxon-name></italic> Verrill, 1915 a junior synonym of this taxon. In a molecular phylogenetic analysis of <italic><tp:taxon-name><tp:taxon-name-part taxon-name-part-type="genus">Astropecten</tp:taxon-name-part></tp:taxon-name></italic>, <xref ref-type="bibr" rid="B159">Zulliger and Lessios (2010)</xref> concluded that <italic><tp:taxon-name><tp:taxon-name-part taxon-name-part-type="genus">Astropecten</tp:taxon-name-part> <tp:taxon-name-part taxon-name-part-type="species">alligator</tp:taxon-name-part></tp:taxon-name></italic> and <italic><tp:taxon-name><tp:taxon-name-part taxon-name-part-type="genus">Astropecten</tp:taxon-name-part> <tp:taxon-name-part taxon-name-part-type="species">americanus</tp:taxon-name-part></tp:taxon-name></italic> probably belong to the same species and that the species needs to be extensively revised.</p></tp:treatment-sec><tp:treatment-sec sec-type="Ecological notes"><title>Ecological notes.</title><p>Usually inhabits muddy environments, but may also be found associated to communities of azooxanthelate corals (<xref ref-type="bibr" rid="B12">Benavides-Serrato et al. 2011</xref>). It is common along the coast of Florida (<xref ref-type="bibr" rid="B33">Clark and Downey 1992</xref>), but for a long time it has been erroneously cited there as <italic><tp:taxon-name><tp:taxon-name-part taxon-name-part-type="genus">Astropecten</tp:taxon-name-part> <tp:taxon-name-part taxon-name-part-type="species">nuttingi</tp:taxon-name-part></tp:taxon-name></italic>. In other areas <italic><tp:taxon-name><tp:taxon-name-part taxon-name-part-type="genus">Astropecten</tp:taxon-name-part> <tp:taxon-name-part taxon-name-part-type="species">alligator</tp:taxon-name-part></tp:taxon-name></italic> is a rare species, being little cited in the literature.</p></tp:treatment-sec><ref-list><ref id="B33"><mixed-citation xmlns:xlink="http://www.w3.org/1999/xlink" xlink:type="simple"><person-group><name name-style="western"><surname>Clark</surname><given-names>AM</given-names></name><name name-style="western"><surname>Downey</surname><given-names>ME</given-names></name></person-group> (<year>1992</year>) <source>Starfishes of the Atlantic. Chapman &amp; Hall Identification Guides, 3.</source><publisher-name>Chapman &amp; Hall</publisher-name>, <publisher-loc>London, UK</publisher-loc>. ISBN <isbn>0-412-43280-3</isbn>, <size units="page">820 pp</size>.</mixed-citation></ref><ref id="B151"><mixed-citation xmlns:xlink="http://www.w3.org/1999/xlink" xlink:type="simple"><person-group><name name-style="western"><surname>Verrill</surname><given-names>AE</given-names></name></person-group> (<year>1915</year>) <article-title>Report on the starfishes of the West Indies, Florida, and Brazil, including those obtained by Bahamas Expedition from the University of Iowa in 1893.</article-title><source>Bulletin from the Laboratories of Natural History of the State University of Iowa</source><volume>7</volume>: <fpage>1</fpage>–<lpage>232</lpage>.</mixed-citation></ref><ref id="B50"><mixed-citation xmlns:xlink="http://www.w3.org/1999/xlink" xlink:type="simple"><person-group><name name-style="western"><surname>Gray</surname><given-names>IE</given-names></name><name name-style="western"><surname>Downey</surname><given-names>ME</given-names></name><name name-style="western"><surname>Cerame-Vivas</surname><given-names>MJ</given-names></name></person-group> (<year>1968</year>) <article-title>Sea-stars of North Carolina.</article-title><source>Fishery Bulletin</source><volume>67</volume>: <fpage>127</fpage>–<lpage>163</lpage>.</mixed-citation></ref><ref id="B11"><mixed-citation xmlns:xlink="http://www.w3.org/1999/xlink" xlink:type="simple"><person-group><name name-style="western"><surname>Benavides-Serrato</surname><given-names>M</given-names></name><name name-style="western"><surname>Borrero-Pérez</surname><given-names>GH</given-names></name><name name-style="western"><surname>Solano</surname><given-names>OD</given-names></name><name name-style="western"><surname>Navas</surname><given-names>GR</given-names></name></person-group> (<year>2005</year>) <article-title>Listado taxonômico de los asteroideos (<tp:taxon-name><tp:taxon-name-part taxon-name-part-type="phylum">Echinodermata</tp:taxon-name-part></tp:taxon-name>: <tp:taxon-name><tp:taxon-name-part taxon-name-part-type="class">Asteroidea</tp:taxon-name-part></tp:taxon-name>) de la plataforma y talud superior del Caribe colombiano.</article-title><source>Revista de Biologia Tropical</source><volume>53</volume>: <fpage>171</fpage>–<lpage>194</lpage>.</mixed-citation></ref><ref id="B12"><mixed-citation xmlns:xlink="http://www.w3.org/1999/xlink" xlink:type="simple"><person-group><name name-style="western"><surname>Benavides-Serrato</surname><given-names>M</given-names></name><name name-style="western"><surname>Borrero-Pérez</surname><given-names>GH</given-names></name><name name-style="western"><surname>Dias Sanchez</surname><given-names>CM</given-names></name></person-group> (<year>2011</year>) <source>Equinodermos del Caribe colombiano I: <tp:taxon-name><tp:taxon-name-part taxon-name-part-type="class">Crinoidea</tp:taxon-name-part></tp:taxon-name>, <tp:taxon-name><tp:taxon-name-part taxon-name-part-type="class">Asteroidea</tp:taxon-name-part></tp:taxon-name> y <tp:taxon-name><tp:taxon-name-part taxon-name-part-type="class">Ophiuroidea</tp:taxon-name-part></tp:taxon-name>.</source><publisher-name>Serie de Publicaciones Especiales de Invemar</publisher-name>, <publisher-loc>22. Santa Marta</publisher-loc>, <size units="page">384 pp</size>.</mixed-citation></ref><ref id="B4"><mixed-citation xmlns:xlink="http://www.w3.org/1999/xlink" xlink:type="simple"><person-group><name name-style="western"><surname>Alvarado</surname><given-names>JJ</given-names></name><name name-style="western"><surname>Solís-Marín</surname><given-names>FA</given-names></name><name name-style="western"><surname>Ahearn</surname><given-names>C</given-names></name></person-group> (<year>2008</year>) <article-title>Equinodermos (<tp:taxon-name><tp:taxon-name-part taxon-name-part-type="phylum">Echinodermata</tp:taxon-name-part></tp:taxon-name>) del Caribe Centroamericano.</article-title><source>Revista de Biologia Tropical</source><volume>56</volume>: <fpage>37</fpage>–<lpage>55</lpage>.</mixed-citation></ref><ref id="B118"><mixed-citation xmlns:xlink="http://www.w3.org/1999/xlink" xlink:type="simple"><person-group><name name-style="western"><surname>Perrier</surname><given-names>E</given-names></name></person-group> (<year>1881</year>) <article-title>Reports on the results of dredging by the United States coast survey Steaner “Blake”. XIV. Description sommaire des spèces nouvelles d’Astéries.</article-title><source>Bulletin of the Museum of Comparative Zoology</source><volume>9</volume>: <fpage>1</fpage>–<lpage>31</lpage>.</mixed-citation></ref><ref id="B159"><mixed-citation xmlns:xlink="http://www.w3.org/1999/xlink" xlink:type="simple"><person-group><name name-style="western"><surname>Zulliger</surname><given-names>DE</given-names></name><name name-style="western"><surname>Lessios</surname><given-names>HA</given-names></name></person-group> (<year>2010</year>) <article-title>Phylogenetic relationships in the genus <italic><tp:taxon-name><tp:taxon-name-part taxon-name-part-type="genus">Astropecten</tp:taxon-name-part></tp:taxon-name></italic> Gray (<tp:taxon-name><tp:taxon-name-part taxon-name-part-type="order">Paxillosida</tp:taxon-name-part></tp:taxon-name>: <tp:taxon-name><tp:taxon-name-part taxon-name-part-type="family">Astropectinidae</tp:taxon-name-part></tp:taxon-name>) on global scale: molecular evidence for morphological convergence, species-complexes and possible cryptic speciation.</article-title><source>Zootaxa</source><volume>19</volume>: <fpage>1</fpage>–<lpage>19</lpage>.</mixed-citation></ref></ref-list></tp:taxon-treatment>
