# Supplementary material for: Taxonomic guide and historical review of starfishes in northeastern Brazil (Echinodermata, Asteroidea)
Source: Zookeys. 2014 Oct 22;(449):1–56. doi: 10.3897/zookeys.449.6813 (PMC4233396; doi:10.3897/zookeys.449.6813)
Supplement: XML Treatment for Astropecten articulatus [file zookeys.449.6813-treatment6.xml]

<!DOCTYPE tp:taxon-treatment
  PUBLIC "-//TaxonX//DTD Taxonomic Treatment Publishing DTD v0 20100105//EN" "tax-treatment-NSO.dtd">
<tp:taxon-treatment xmlns:tp="http://www.plazi.org/taxpub"><tp:treatment-meta><kwd-group><label>Taxon classification</label><kwd><named-content content-type="kingdom">Animalia</named-content></kwd><kwd><named-content content-type="order">Paxillosida</named-content></kwd><kwd><named-content content-type="family">Astropectinidae</named-content></kwd></kwd-group><mixed-citation publication-type="journal"><person-group><name><surname>Gondim</surname><given-names>Anne Isabelley</given-names></name><name><surname>Christoffersen</surname><given-names>Martin Lindsey</given-names></name><name><surname>Pereira Dias</surname><given-names>Thelma Lúcia</given-names></name></person-group><article-title>Taxonomic guide and historical review of starfishes in northeastern Brazil (<tp:taxon-name><tp:taxon-name-part taxon-name-part-type="phylum">Echinodermata</tp:taxon-name-part></tp:taxon-name>, <tp:taxon-name><tp:taxon-name-part taxon-name-part-type="class">Asteroidea</tp:taxon-name-part></tp:taxon-name>)</article-title><source>Zookeys</source><day>22</day><month>10</month><year>2014</year><volume>2014</volume><issue>449</issue><fpage>1</fpage><lpage>56</lpage><pub-id pub-id-type="doi">10.3897/zookeys.449.6813</pub-id></mixed-citation></tp:treatment-meta><tp:nomenclature><tp:taxon-name>
                                <tp:taxon-name-part taxon-name-part-type="genus">Astropecten</tp:taxon-name-part>
                                <tp:taxon-name-part taxon-name-part-type="species">articulatus</tp:taxon-name-part>
                            </tp:taxon-name><tp:taxon-authority>(Say, 1825)</tp:taxon-authority><tp:nomenclature-citation-list><tp:nomenclature-citation><tp:taxon-name><tp:taxon-name-part taxon-name-part-type="genus">Asterias</tp:taxon-name-part> <tp:taxon-name-part taxon-name-part-type="species">articulata</tp:taxon-name-part></tp:taxon-name><comment> Say, 1825: 144.</comment></tp:nomenclature-citation><tp:nomenclature-citation><tp:taxon-name><tp:taxon-name-part taxon-name-part-type="genus">Astropecten</tp:taxon-name-part> <tp:taxon-name-part taxon-name-part-type="species">dubius</tp:taxon-name-part></tp:taxon-name><comment> Gray, 1840: 182.</comment></tp:nomenclature-citation><tp:nomenclature-citation><tp:taxon-name><tp:taxon-name-part taxon-name-part-type="genus">Asterias</tp:taxon-name-part> <tp:taxon-name-part taxon-name-part-type="species">aranciaca</tp:taxon-name-part></tp:taxon-name><comment> Gould, 1841: 349 (non <italic><tp:taxon-name><tp:taxon-name-part taxon-name-part-type="genus">Asterias</tp:taxon-name-part> <tp:taxon-name-part taxon-name-part-type="species">aranciaca</tp:taxon-name-part></tp:taxon-name></italic> Linnaeus, 1758).</comment></tp:nomenclature-citation><tp:nomenclature-citation><tp:taxon-name><tp:taxon-name-part taxon-name-part-type="genus">Astropecten</tp:taxon-name-part> <tp:taxon-name-part taxon-name-part-type="species">articulates</tp:taxon-name-part></tp:taxon-name><comment> Müller &amp; Troschel, 1842: 72. <xref ref-type="bibr" rid="B134">Tommasi 1970</xref>: 6, fig. 17. <xref ref-type="bibr" rid="B136">Tommasi et al. 1988</xref>: 5. <xref ref-type="bibr" rid="B87">Manso 1989</xref>: 357.</comment></tp:nomenclature-citation><tp:nomenclature-citation><tp:taxon-name><tp:taxon-name-part taxon-name-part-type="genus">Astropecten</tp:taxon-name-part> <tp:taxon-name-part taxon-name-part-type="species">buschi</tp:taxon-name-part></tp:taxon-name><comment> Müller &amp; Troschel, 1843 (a variety of <italic><tp:taxon-name><tp:taxon-name-part taxon-name-part-type="genus">Astropecten</tp:taxon-name-part> <tp:taxon-name-part taxon-name-part-type="species">articulatus</tp:taxon-name-part></tp:taxon-name></italic> (Say, 1825) according to <xref ref-type="bibr" rid="B38">Doderlein (1917)</xref>).</comment></tp:nomenclature-citation><tp:nomenclature-citation><tp:taxon-name><tp:taxon-name-part taxon-name-part-type="genus">Astropecten</tp:taxon-name-part> <tp:taxon-name-part taxon-name-part-type="species">articulatus</tp:taxon-name-part> <tp:taxon-name-part taxon-name-part-type="subspecies">dubius</tp:taxon-name-part></tp:taxon-name><comment> Verrill, 1915: 165.</comment></tp:nomenclature-citation><tp:nomenclature-citation><tp:taxon-name><tp:taxon-name-part taxon-name-part-type="genus">Astropecten</tp:taxon-name-part> <tp:taxon-name-part taxon-name-part-type="species">articulatus</tp:taxon-name-part> <tp:taxon-name-part taxon-name-part-type="infraspecific-rank">var.</tp:taxon-name-part> <tp:taxon-name-part taxon-name-part-type="variety">valenciennesi</tp:taxon-name-part></tp:taxon-name><comment> A.H.Clark, 1939: 442.</comment></tp:nomenclature-citation><tp:nomenclature-citation><tp:taxon-name><tp:taxon-name-part taxon-name-part-type="genus">Astropecten</tp:taxon-name-part> <tp:taxon-name-part taxon-name-part-type="species">articulatus</tp:taxon-name-part> <tp:taxon-name-part taxon-name-part-type="subspecies">duplicatus</tp:taxon-name-part></tp:taxon-name><comment> Zoppi de Roa, 1967: 277, fig. 6. (non <italic><tp:taxon-name><tp:taxon-name-part taxon-name-part-type="genus">Astropecten</tp:taxon-name-part> <tp:taxon-name-part taxon-name-part-type="species">duplicatus</tp:taxon-name-part></tp:taxon-name></italic> Gray, 1840).</comment></tp:nomenclature-citation></tp:nomenclature-citation-list></tp:nomenclature><tp:treatment-sec sec-type="Material examined"><title>Material examined.</title><p>Caraguatatuba, São Paulo, 1 spec., MZUSP484, 16.X.2001, 19m.</p></tp:treatment-sec><tp:treatment-sec sec-type="Type locality"><title>Type locality.</title><p>Florida (<xref ref-type="bibr" rid="B33">Clark and Downey 1992</xref>).</p></tp:treatment-sec><tp:treatment-sec sec-type="Description"><title>Description.</title><p>Body pentagonal, flattened dorso-ventrally. Five long and narrow arms (length of arm corresponds to approximately four times its width), which become gradually narrow towards tips. Abactinal surface with paxillae. Paxillae disposed regularly, carenals smaller than adradials. 1–6 short, thick and blunt paxillar spines in center, 10–16 in margins. Supermarginal figs granulose, with a large spine (~1.54 mm) positioned internally on the interbrachial figs. Some distal supermarginal figs have a short spine positioned more externally. Inferomarginal figs with two elongate, flattened and pointed marginal spines, positioned horizontally. Small oral spine. Three adambulacral spines divergent, the median one being the largest.</p><p><bold>Colour.</bold> Dorsally dark blue or purple in paxillar region. Superomarginal figs white or orange. Oral surface white of beige (<xref ref-type="bibr" rid="B55">Hendler et al. 1995</xref>; <xref ref-type="bibr" rid="B12">Benavides-Serrato et al. 2011</xref>).</p></tp:treatment-sec><tp:treatment-sec sec-type="Distribution"><title>Distribution.</title><p>North Carolina, Florida, the Bahamas, Mexico, Cuba, Puerto Rico, Dominican Republic, Panama, Colombia, Venezuela, Brazil, and Uruguay (<xref ref-type="bibr" rid="B134">Tommasi 1970</xref>, <xref ref-type="bibr" rid="B33">Clark and Downey 1992</xref>, <xref ref-type="bibr" rid="B55">Hendler et al. 1995</xref>, <xref ref-type="bibr" rid="B3">Alvarado 2011</xref>). In Brazil: PI, CE, RJ, SP, and RS (<xref ref-type="bibr" rid="B72">Lima-Verde 1969</xref>, <xref ref-type="bibr" rid="B105">Netto 2006</xref>). From 0 to 550 m in depth, being most common between 5 and 20 m (<xref ref-type="bibr" rid="B33">Clark and Downey 1992</xref>, <xref ref-type="bibr" rid="B55">Hendler et al. 1995</xref>).</p></tp:treatment-sec><tp:treatment-sec sec-type="Remarks"><title>Remarks.</title><!--PageBreak--><p><italic><tp:taxon-name><tp:taxon-name-part taxon-name-part-type="genus">Astropecten</tp:taxon-name-part> <tp:taxon-name-part taxon-name-part-type="species">articulatus</tp:taxon-name-part></tp:taxon-name></italic> differs from the congeneric <italic><tp:taxon-name><tp:taxon-name-part taxon-name-part-type="genus">Astropecten</tp:taxon-name-part> <tp:taxon-name-part taxon-name-part-type="species">cingulatus</tp:taxon-name-part></tp:taxon-name></italic> for having a spine or tubercule on the distal supermarginal figs, two flat spines on each inferomarginal fig and subambulacral spines larger that the adambulacral spines. The original description of <italic><tp:taxon-name><tp:taxon-name-part taxon-name-part-type="genus">Astropecten</tp:taxon-name-part> <tp:taxon-name-part taxon-name-part-type="species">articulatus</tp:taxon-name-part></tp:taxon-name></italic> <xref ref-type="bibr" rid="B124">Say (1825)</xref> is excelent, but the emphasis given by this author on the presence of spines and tubercules resulted in some uncertainty regarding the validity of <italic><tp:taxon-name><tp:taxon-name-part taxon-name-part-type="genus">Astropecten</tp:taxon-name-part> <tp:taxon-name-part taxon-name-part-type="species">duplicatus</tp:taxon-name-part></tp:taxon-name></italic> (Gray, 1840) (<xref ref-type="bibr" rid="B33">Clark and Downey 1992</xref>). According to <xref ref-type="bibr" rid="B34">Clark and Courtman-Stock (1976)</xref> and <xref ref-type="bibr" rid="B33">Clark and Downey (1992)</xref> the confidence in the presence of spines on the superomarginal figs as a specific criterium is doubtful. As in other species of the genus, <italic><tp:taxon-name><tp:taxon-name-part taxon-name-part-type="genus">Astropecten</tp:taxon-name-part> <tp:taxon-name-part taxon-name-part-type="species">articulatus</tp:taxon-name-part></tp:taxon-name></italic> presents a series of morphological variations. <xref ref-type="bibr" rid="B151">Verrill (1915)</xref> provides a good discussion of these variations, and stresses the differences found between juvenile and adult individuals. We have only been able to examine a single juvenile specimen, which nevertheless presented all the diagnostic characters of the adults.</p></tp:treatment-sec><tp:treatment-sec sec-type="Ecological notes"><title>Ecological notes.</title><p>Inhabits sandy environments. According to <xref ref-type="bibr" rid="B12">Benavides-Serrato et al. (2011)</xref> and <xref ref-type="bibr" rid="B55">Hendler et al. (1995)</xref>, this species is common offshore over continental shelf, being particularly abundant in North Carolina. <italic><tp:taxon-name><tp:taxon-name-part taxon-name-part-type="genus">Astropecten</tp:taxon-name-part> <tp:taxon-name-part taxon-name-part-type="species">articulatus</tp:taxon-name-part></tp:taxon-name></italic> is a voracious and non-selective predator (<xref ref-type="bibr" rid="B55">Hendler et al. 1995</xref>). <xref ref-type="bibr" rid="B156">Wells et al. (1961)</xref> recorded 91 food items for 124 specimens collected in North Carolina, gastropods, bivalves, and scaphopods being the most importante items. Small crustaceans, juveniles of <italic><tp:taxon-name><tp:taxon-name-part taxon-name-part-type="genus">Mellita</tp:taxon-name-part></tp:taxon-name></italic> sp. and <italic><tp:taxon-name><tp:taxon-name-part taxon-name-part-type="genus">Astropecten</tp:taxon-name-part> <tp:taxon-name-part taxon-name-part-type="species">articulatus</tp:taxon-name-part></tp:taxon-name></italic> itself were also recorded as food items for the species, although in a lower level of importance (<xref ref-type="bibr" rid="B55">Hendler et al. 1995</xref>).</p></tp:treatment-sec><ref-list><ref id="B134"><mixed-citation xmlns:xlink="http://www.w3.org/1999/xlink" xlink:type="simple"><person-group><name name-style="western"><surname>Tommasi</surname><given-names>LR</given-names></name></person-group> (<year>1970</year>) <article-title>Lista de asteróides recentes do Brasil.</article-title><source>Contribuições do Instituto Oceanográfico, Universidade de São Paulo</source> (<issue>18</issue>): <fpage>1</fpage>–<lpage>61</lpage>.</mixed-citation></ref><ref id="B136"><mixed-citation xmlns:xlink="http://www.w3.org/1999/xlink" xlink:type="simple"><person-group><name name-style="western"><surname>Tommasi</surname><given-names>LR</given-names></name><name name-style="western"><surname>Castro,</surname><given-names>SM</given-names></name><name name-style="western"><surname>Sousa</surname><given-names>EC</given-names></name></person-group> (<year>1988</year>) <article-title><tp:taxon-name><tp:taxon-name-part taxon-name-part-type="phylum">Echinodermata</tp:taxon-name-part></tp:taxon-name> coletados durante as campanhas oceanográficas do N/Oc. “Almirante Saldanha” no Atlântico Sul Ocidental.</article-title><source>Relatórios Internos do Instituto Oceanográfico, Universidade de São Paulo</source> (<issue>21</issue>): <fpage>1</fpage>–<lpage>11</lpage>.</mixed-citation></ref><ref id="B87"><mixed-citation xmlns:xlink="http://www.w3.org/1999/xlink" xlink:type="simple"><person-group><name name-style="western"><surname>Manso</surname><given-names>CLC</given-names></name></person-group> (<year>1989</year>) <article-title>Os <tp:taxon-name><tp:taxon-name-part taxon-name-part-type="phylum">Echinodermata</tp:taxon-name-part></tp:taxon-name> da plataforma continental interna entre Cabo Frio e Saquarema, Rio de Janeiro, Brasil.</article-title><source>Revista Brasileira de Biologia</source><volume>49</volume>: <fpage>355</fpage>–<lpage>359</lpage>.</mixed-citation></ref><ref id="B38"><mixed-citation xmlns:xlink="http://www.w3.org/1999/xlink" xlink:type="simple"><person-group><name name-style="western"><surname>Döderlein</surname><given-names>L</given-names></name></person-group> (<year>1917</year>) <article-title>Die Asteriden der Siboga-Expedition. I. Die Gattung <italic><tp:taxon-name><tp:taxon-name-part taxon-name-part-type="genus">Astropecten</tp:taxon-name-part></tp:taxon-name></italic> und ihre Stammesgeschichte.</article-title><source>Sibog-Exped</source><volume>46a</volume>: <fpage>1</fpage>–<lpage>190</lpage>.</mixed-citation></ref><ref id="B33"><mixed-citation xmlns:xlink="http://www.w3.org/1999/xlink" xlink:type="simple"><person-group><name name-style="western"><surname>Clark</surname><given-names>AM</given-names></name><name name-style="western"><surname>Downey</surname><given-names>ME</given-names></name></person-group> (<year>1992</year>) <source>Starfishes of the Atlantic. Chapman &amp; Hall Identification Guides, 3.</source><publisher-name>Chapman &amp; Hall</publisher-name>, <publisher-loc>London, UK</publisher-loc>. ISBN <isbn>0-412-43280-3</isbn>, <size units="page">820 pp</size>.</mixed-citation></ref><ref id="B55"><mixed-citation xmlns:xlink="http://www.w3.org/1999/xlink" xlink:type="simple"><person-group><name name-style="western"><surname>Hendler</surname><given-names>G</given-names></name><name name-style="western"><surname>Miller</surname><given-names>JE</given-names></name><name name-style="western"><surname>Pawson</surname><given-names>DL</given-names></name><name name-style="western"><surname>Kier</surname><given-names>PM</given-names></name></person-group> (<year>1995</year>) <source>Sea stars, sea urchins and allies: echinoderms of Florida and the Caribbean.</source><publisher-name>Smithsonian Institution Press</publisher-name>, <publisher-loc>Washington</publisher-loc>, <size units="page">390 pp</size>.</mixed-citation></ref><ref id="B12"><mixed-citation xmlns:xlink="http://www.w3.org/1999/xlink" xlink:type="simple"><person-group><name name-style="western"><surname>Benavides-Serrato</surname><given-names>M</given-names></name><name name-style="western"><surname>Borrero-Pérez</surname><given-names>GH</given-names></name><name name-style="western"><surname>Dias Sanchez</surname><given-names>CM</given-names></name></person-group> (<year>2011</year>) <source>Equinodermos del Caribe colombiano I: <tp:taxon-name><tp:taxon-name-part taxon-name-part-type="class">Crinoidea</tp:taxon-name-part></tp:taxon-name>, <tp:taxon-name><tp:taxon-name-part taxon-name-part-type="class">Asteroidea</tp:taxon-name-part></tp:taxon-name> y <tp:taxon-name><tp:taxon-name-part taxon-name-part-type="class">Ophiuroidea</tp:taxon-name-part></tp:taxon-name>.</source><publisher-name>Serie de Publicaciones Especiales de Invemar</publisher-name>, <publisher-loc>22. Santa Marta</publisher-loc>, <size units="page">384 pp</size>.</mixed-citation></ref><ref id="B3"><mixed-citation xmlns:xlink="http://www.w3.org/1999/xlink" xlink:type="simple"><person-group><name name-style="western"><surname>Alvarado</surname><given-names>JJ</given-names></name></person-group> (<year>2011</year>) <article-title>Echinoderm diversity in the Caribbean Sea.</article-title><source>Marine Biodiversity</source><volume>41</volume>: <fpage>261</fpage>–<lpage>285</lpage>. doi: <ext-link ext-link-type="doi" xlink:href="10.1007/s12526-010-0053-0" xlink:type="simple">10.1007/s12526-010-0053-0</ext-link></mixed-citation></ref><ref id="B72"><mixed-citation xmlns:xlink="http://www.w3.org/1999/xlink" xlink:type="simple"><person-group><name name-style="western"><surname>Lima-Verde</surname><given-names>JS</given-names></name></person-group> (<year>1969</year>) <article-title>Primeira contribuição ao inventário dos Echinodermas do nordeste Brasileiro.</article-title><source>Arquivos de Ciências do Mar</source><volume>9</volume>: <fpage>9</fpage>–<lpage>13</lpage>.</mixed-citation></ref><ref id="B105"><mixed-citation xmlns:xlink="http://www.w3.org/1999/xlink" xlink:type="simple"><person-group><name name-style="western"><surname>Netto</surname><given-names>LF</given-names></name></person-group> (<year>2006</year>) <source><tp:taxon-name><tp:taxon-name-part taxon-name-part-type="phylum">Echinodermata</tp:taxon-name-part></tp:taxon-name> do Canal de São Sebastião, São Sebastião (SP)</source>. <comment>Dissertation</comment>, <publisher-name>University of São Paulo</publisher-name>.</mixed-citation></ref><ref id="B124"><mixed-citation xmlns:xlink="http://www.w3.org/1999/xlink" xlink:type="simple"><person-group><name name-style="western"><surname>Say</surname><given-names>T</given-names></name></person-group> (<year>1825</year>) <article-title>On the species of the linnean genus <italic><tp:taxon-name><tp:taxon-name-part taxon-name-part-type="genus">Asterias</tp:taxon-name-part></tp:taxon-name></italic> inhabiting the coast of the United States.</article-title><source>Journal of the Academy of Natural Sciences of Philadelphia</source><volume>5</volume>: <fpage>151</fpage>–<lpage>154</lpage>.</mixed-citation></ref><ref id="B34"><mixed-citation xmlns:xlink="http://www.w3.org/1999/xlink" xlink:type="simple"><person-group><name name-style="western"><surname>Clark</surname><given-names>AM</given-names></name><name name-style="western"><surname>Courtman-Stock</surname><given-names>J</given-names></name></person-group> (<year>1976</year>) <source>The echinoderms of southern Africa</source>. <publisher-name>British Museum (Nat. Hist)</publisher-name>, <publisher-loc>London</publisher-loc>, <size units="page">277 pp</size>.</mixed-citation></ref><ref id="B151"><mixed-citation xmlns:xlink="http://www.w3.org/1999/xlink" xlink:type="simple"><person-group><name name-style="western"><surname>Verrill</surname><given-names>AE</given-names></name></person-group> (<year>1915</year>) <article-title>Report on the starfishes of the West Indies, Florida, and Brazil, including those obtained by Bahamas Expedition from the University of Iowa in 1893.</article-title><source>Bulletin from the Laboratories of Natural History of the State University of Iowa</source><volume>7</volume>: <fpage>1</fpage>–<lpage>232</lpage>.</mixed-citation></ref><ref id="B156"><mixed-citation xmlns:xlink="http://www.w3.org/1999/xlink" xlink:type="simple"><person-group><name name-style="western"><surname>Wells</surname><given-names>HW</given-names></name><name name-style="western"><surname>Wells</surname><given-names>MJ</given-names></name><name name-style="western"><surname>Gray</surname><given-names>E</given-names></name></person-group> (<year>1961</year>) <article-title>Food of the sea-star <italic><tp:taxon-name><tp:taxon-name-part taxon-name-part-type="genus">Astropecten</tp:taxon-name-part> <tp:taxon-name-part taxon-name-part-type="species">articulatus</tp:taxon-name-part></tp:taxon-name></italic>.</article-title><source>Biological Bulletin</source><volume>120</volume>: <fpage>265</fpage>–<lpage>271</lpage>. doi: <ext-link ext-link-type="doi" xlink:href="10.2307/1539382" xlink:type="simple">10.2307/1539382</ext-link></mixed-citation></ref></ref-list></tp:taxon-treatment>
