# Supplementary material for: Taxonomic guide and historical review of starfishes in northeastern Brazil (Echinodermata, Asteroidea)
Source: Zookeys. 2014 Oct 22;(449):1–56. doi: 10.3897/zookeys.449.6813 (PMC4233396; doi:10.3897/zookeys.449.6813)
Supplement: XML Treatment for Astropecten cingulatus [file zookeys.449.6813-treatment8.xml]

<!DOCTYPE tp:taxon-treatment
  PUBLIC "-//TaxonX//DTD Taxonomic Treatment Publishing DTD v0 20100105//EN" "tax-treatment-NSO.dtd">
<tp:taxon-treatment xmlns:tp="http://www.plazi.org/taxpub"><tp:treatment-meta><kwd-group><label>Taxon classification</label><kwd><named-content content-type="kingdom">Animalia</named-content></kwd><kwd><named-content content-type="order">Paxillosida</named-content></kwd><kwd><named-content content-type="family">Astropectinidae</named-content></kwd></kwd-group><mixed-citation publication-type="journal"><person-group><name><surname>Gondim</surname><given-names>Anne Isabelley</given-names></name><name><surname>Christoffersen</surname><given-names>Martin Lindsey</given-names></name><name><surname>Pereira Dias</surname><given-names>Thelma Lúcia</given-names></name></person-group><article-title>Taxonomic guide and historical review of starfishes in northeastern Brazil (<tp:taxon-name><tp:taxon-name-part taxon-name-part-type="phylum">Echinodermata</tp:taxon-name-part></tp:taxon-name>, <tp:taxon-name><tp:taxon-name-part taxon-name-part-type="class">Asteroidea</tp:taxon-name-part></tp:taxon-name>)</article-title><source>Zookeys</source><day>22</day><month>10</month><year>2014</year><volume>2014</volume><issue>449</issue><fpage>1</fpage><lpage>56</lpage><pub-id pub-id-type="doi">10.3897/zookeys.449.6813</pub-id></mixed-citation></tp:treatment-meta><tp:nomenclature><tp:taxon-name>
                                <tp:taxon-name-part taxon-name-part-type="genus">Astropecten</tp:taxon-name-part>
                                <tp:taxon-name-part taxon-name-part-type="species">cingulatus</tp:taxon-name-part>
                            </tp:taxon-name><tp:taxon-authority>Sladen, 1833</tp:taxon-authority><xref ref-type="fig" rid="F5">Figure 5e–h</xref><!--PageBreak--><!--PageBreak--><!--PageBreak--><!--PageBreak--><tp:nomenclature-citation-list><tp:nomenclature-citation><tp:taxon-name><tp:taxon-name-part taxon-name-part-type="genus">Astropecten</tp:taxon-name-part> <tp:taxon-name-part taxon-name-part-type="species">cingulatus</tp:taxon-name-part></tp:taxon-name><comment> Sladen, 1883: 266. <xref ref-type="bibr" rid="B21">Brito 1962</xref>: 3; <xref ref-type="bibr" rid="B22">1968</xref>: 9, pl. 4, fig. 4. <xref ref-type="bibr" rid="B134">Tommasi 1970</xref>: 5, fig. 16; <xref ref-type="bibr" rid="B135">1985</xref>: 3. <xref ref-type="bibr" rid="B26">Carrera-Rodrigues and Tommasi 1977</xref>: 84–86. <xref ref-type="bibr" rid="B138">Tommasi and Aron 1987</xref>: 3. <xref ref-type="bibr" rid="B87">Manso 1989</xref>: 357. <xref ref-type="bibr" rid="B136">Tommasi et al. 1988</xref>: 5. <xref ref-type="bibr" rid="B143">Ventura et al. 2007</xref>: 231. <xref ref-type="bibr" rid="B157">Xavier 2010</xref>: 75.</comment></tp:nomenclature-citation><tp:nomenclature-citation><tp:taxon-name><tp:taxon-name-part taxon-name-part-type="genus">Astropecten</tp:taxon-name-part> <tp:taxon-name-part taxon-name-part-type="species">mesactus</tp:taxon-name-part></tp:taxon-name><comment> Studer, 1884: 46.</comment></tp:nomenclature-citation><tp:nomenclature-citation><tp:taxon-name><tp:taxon-name-part taxon-name-part-type="genus">Astropecten</tp:taxon-name-part> <tp:taxon-name-part taxon-name-part-type="species">jarli</tp:taxon-name-part></tp:taxon-name><comment> Madsen, 1950: 181.</comment></tp:nomenclature-citation></tp:nomenclature-citation-list></tp:nomenclature><tp:treatment-sec sec-type="Material examined"><title>Material examined.</title><p>Rio de Janeiro: Cabo Frio, 1 spec., MNRJ1853, 18.VI.1997.</p></tp:treatment-sec><tp:treatment-sec sec-type="Type locality"><title>Type locality.</title><p>Pernambuco, Brazil (<xref ref-type="bibr" rid="B33">Clark and Downey 1992</xref>).</p></tp:treatment-sec><tp:treatment-sec sec-type="Description"><title>Description.</title><p>Body pentagonal, flattened dorso-ventrally. Five long (~37.70 mm) and narrow (~9.56 mm) arms (length of arm corresponds to approximately four times its width) (Fig. <xref ref-type="fig" rid="F5">5e</xref>). Madreporite oval (~1.52 mm) and marginal. Epiproctal cone pronounced. Paxillae small and granulose, with 1–4 central spinelets and 9–12 marginal spinelets. Paxillar spinelets granulose (Fig. <xref ref-type="fig" rid="F5">5e</xref>). Superomarginal figs granulose (Fig. <xref ref-type="fig" rid="F5">5g</xref>). Two fringes of marginal spines aligned horizontally. First row of spines of inferomarginal figs with three marginal spines, disposed in parallel to each other, two being of the same length and one shorter. Second row with four elongate and slightly flattened spines, three of which are subequal in length and one much shorter. Oral spines short, forming a bundle at the apex of the jaw (Fig. <xref ref-type="fig" rid="F5">5f</xref>). Adambulacral figs with 3–4 divergent spines, the median one being the largest (Fig. <xref ref-type="fig" rid="F5">5h</xref>). Subambulacral spines forming a bundle of elongate and slightly flattened (lanceolate) spines. Pedicellariae rarely present.</p><p><bold>Colour.</bold> According to <xref ref-type="bibr" rid="B12">Benavides-Serrato et al. (2011)</xref> and <xref ref-type="bibr" rid="B18">Bernasconi (1957)</xref>, the species has the abactinal surface red or orange-red and the actinal surface white. <xref ref-type="bibr" rid="B143">Ventura et al. (2007)</xref> recorded a cream-colour on the dorsal surface and white on the oral surface in Brazilian specimens.</p></tp:treatment-sec><tp:treatment-sec sec-type="Distribution"><title>Distribution.</title><p>North Carolina, the Bahamas, Gulf of Mexico, Mexico, Nicaragua, Costa Rica, Panama, Colombia, Brazil, Uruguay, Argentina, and Africa (<xref ref-type="bibr" rid="B134">Tommasi 1970</xref>, <xref ref-type="bibr" rid="B26">Carrera-Rodríguez and Tommasi 1977</xref>, <xref ref-type="bibr" rid="B33">Clark and Downey 1992</xref>, <xref ref-type="bibr" rid="B143">Ventura et al. 2007</xref>, <xref ref-type="bibr" rid="B4">Alvarado et al. 2008</xref>). In Brazil: PE, RJ, SP, and SC, including the submarine banks and mountain ranges Vitória-Trindade and Vitória Island (SP) (<xref ref-type="bibr" rid="B21">Brito 1962</xref>, <xref ref-type="bibr" rid="B134">Tommasi 1970</xref>, <xref ref-type="bibr" rid="B135">1985</xref>, <xref ref-type="bibr" rid="B138">Tommasi and Aron 1987</xref>, <xref ref-type="bibr" rid="B87">Manso 1989</xref>, <xref ref-type="bibr" rid="B157">Xavier 2010</xref>). Intertidal to 1350 m in depth (<xref ref-type="bibr" rid="B33">Clark and Downey 1992</xref>), being most frequent between 51 and 129 m (<xref ref-type="bibr" rid="B26">Carrera-Rodríguez and Tommasi 1977</xref>).</p></tp:treatment-sec><tp:treatment-sec sec-type="Remarks"><title>Remarks.</title><p><italic><tp:taxon-name><tp:taxon-name-part taxon-name-part-type="genus">Astropecten</tp:taxon-name-part> <tp:taxon-name-part taxon-name-part-type="species">cingulatus</tp:taxon-name-part></tp:taxon-name></italic> differs from its closest species, <italic><tp:taxon-name><tp:taxon-name-part taxon-name-part-type="genus">Astropecten</tp:taxon-name-part> <tp:taxon-name-part taxon-name-part-type="species">articulatus</tp:taxon-name-part></tp:taxon-name></italic>, for having three rounded spines on each inferomarginal fig, and for having subambulacral spines that are smaller than the adambulacral spines and rounded. <xref ref-type="bibr" rid="B18">Bernasconi (1957)</xref> stresses a few morphological variations observed in specimens from Uruguay and Argentina. Among these are the aspect of the superomarginal figs, which do not have large spines, or then there are only a few small, granuliform spines on the first figs. According to <xref ref-type="bibr" rid="B143">Ventura et al. (2007)</xref> the specimens collected along the Brazilian coast have short arms, in contrast to the indication in the original diagnosis. The single individual we examined, on the other hand, corresponds to that indicated in the literature (lenght about four time its width).</p></tp:treatment-sec><tp:treatment-sec sec-type="Ecological notes"><title>Ecological notes.</title><p>This species lives on sandy or muddy bottoms of the littoral region up to depths of 50 m (<xref ref-type="bibr" rid="B134">Tommasi 1970</xref>, <xref ref-type="bibr" rid="B81">Machado et al. 2008</xref>). It feeds mainly on gastropods, bivalves, crustaceans, and cirripeds (<xref ref-type="bibr" rid="B143">Ventura et al. 2007</xref>). <italic><tp:taxon-name><tp:taxon-name-part taxon-name-part-type="genus">Astropecten</tp:taxon-name-part> <tp:taxon-name-part taxon-name-part-type="species">cingulatus</tp:taxon-name-part></tp:taxon-name></italic>, and other species of the genus, are frequently captured in trawling nets and the species is presently included among those vulnerable to extinction in Brazil (<xref ref-type="bibr" rid="B81">Machado et al. 2008</xref>). According to <xref ref-type="bibr" rid="B21">Brito (1962)</xref>, this species is abundant along the coast of Pernambuco, but no other works conducted in this state confirm this observation.</p></tp:treatment-sec><tp:treatment-sec><!--Section generated to contain objects referenced in tp:taxon-treatment.--><fig id="F5" position="float" orientation="portrait"><label>Figure 5.</label><caption><p>Some species of the family <tp:taxon-name><tp:taxon-name-part taxon-name-part-type="family">Astropectinidae</tp:taxon-name-part></tp:taxon-name> recorded in northeastern Brazil. <italic><tp:taxon-name><tp:taxon-name-part taxon-name-part-type="genus">Astropecten</tp:taxon-name-part> <tp:taxon-name-part taxon-name-part-type="species">alligator</tp:taxon-name-part></tp:taxon-name></italic> <bold>(A–D)</bold> <bold>A</bold> Abactinal view, in detail of the paxilla <bold>B</bold> Actinal view, in detail of mouth <bold>C</bold> Abactinal view of the arm <bold>D</bold> Actinal view of the arm; <italic><tp:taxon-name><tp:taxon-name-part taxon-name-part-type="genus">Astropecten</tp:taxon-name-part> <tp:taxon-name-part taxon-name-part-type="species">cingulatus</tp:taxon-name-part></tp:taxon-name></italic> <bold>(E–H)</bold> <bold>E</bold> Abactinal view, in detail the paxilla <bold>F</bold> Actinal view <bold>G</bold> Abactinal view of the arm, and <bold>H</bold> Actinal view of the arm.</p></caption><graphic xmlns:xlink="http://www.w3.org/1999/xlink" xlink:href="zookeys-449-001-g005.jpg" position="float" orientation="portrait" xlink:type="simple" id="oo_32971.jpg"/></fig></tp:treatment-sec><ref-list><ref id="B21"><mixed-citation xmlns:xlink="http://www.w3.org/1999/xlink" xlink:type="simple"><person-group><name name-style="western"><surname>Brito</surname><given-names>IM</given-names></name></person-group> (<year>1962</year>) <source>Ensaio de catálogo dos equinodermas do Brasil</source>. <publisher-name>Universidade do Brasil, Faculdade Nacional de Filosofia, Centro de Estudos Zoológicos</publisher-name> (<issue>13</issue>): <fpage>1</fpage>–<lpage>10</lpage>.</mixed-citation></ref><ref id="B22"><mixed-citation xmlns:xlink="http://www.w3.org/1999/xlink" xlink:type="simple"><person-group><name name-style="western"><surname>Brito</surname><given-names>IM</given-names></name></person-group> (<year>1968</year>) <article-title>Asteróides e equinóides do Estado da Guanabara e adjacências.</article-title><source>Boletim do Museu Nacional</source> (<issue>260</issue>): <fpage>1</fpage>–<lpage>51</lpage>.</mixed-citation></ref><ref id="B134"><mixed-citation xmlns:xlink="http://www.w3.org/1999/xlink" xlink:type="simple"><person-group><name name-style="western"><surname>Tommasi</surname><given-names>LR</given-names></name></person-group> (<year>1970</year>) <article-title>Lista de asteróides recentes do Brasil.</article-title><source>Contribuições do Instituto Oceanográfico, Universidade de São Paulo</source> (<issue>18</issue>): <fpage>1</fpage>–<lpage>61</lpage>.</mixed-citation></ref><ref id="B135"><mixed-citation xmlns:xlink="http://www.w3.org/1999/xlink" xlink:type="simple"><person-group><name name-style="western"><surname>Tommasi</surname><given-names>LR</given-names></name></person-group> (<year>1985</year>) <article-title>Equinodermes da região da Ilha da Vitória (SP).</article-title><source>Relatórios Internos do Instituto Oceanográfico, Universidade de São Paulo</source> (<issue>13</issue>): <fpage>1</fpage>–<lpage>5</lpage>.</mixed-citation></ref><ref id="B26"><mixed-citation xmlns:xlink="http://www.w3.org/1999/xlink" xlink:type="simple"><person-group><name name-style="western"><surname>Carrera-Rodriguez</surname><given-names>CJ</given-names></name><name name-style="western"><surname>Tommasi</surname><given-names>LR</given-names></name></person-group> (<year>1977</year>) <article-title><tp:taxon-name><tp:taxon-name-part taxon-name-part-type="class">Asteroidea</tp:taxon-name-part></tp:taxon-name> de la plataforma continental de Rio Grande do Sul (Brasil), colecionados durante los viajes del N/Oc. “Prof. W. Besnard” para el proyecto Rio Grande do Sul.</article-title><source>Boletim do Instituto Oceanográfico</source><volume>26</volume>: <fpage>51</fpage>–<lpage>130</lpage>. doi: <ext-link ext-link-type="doi" xlink:href="10.1590/S0373-55241977000100004" xlink:type="simple">10.1590/S0373-55241977000100004</ext-link></mixed-citation></ref><ref id="B138"><mixed-citation xmlns:xlink="http://www.w3.org/1999/xlink" xlink:type="simple"><person-group><name name-style="western"><surname>Tommasi</surname><given-names>LR</given-names></name><name name-style="western"><surname>Aron</surname><given-names>MA</given-names></name></person-group> (<year>1987</year>) <article-title>Equinodermes dos bancos submarinos da cadeia de montanhas Vitória-Trindade.</article-title><source>Relatórios Internos do Instituto Oceanográfico, Universidade de São Paulo</source> (<issue>18</issue>): <fpage>1</fpage>–<lpage>9</lpage>.</mixed-citation></ref><ref id="B87"><mixed-citation xmlns:xlink="http://www.w3.org/1999/xlink" xlink:type="simple"><person-group><name name-style="western"><surname>Manso</surname><given-names>CLC</given-names></name></person-group> (<year>1989</year>) <article-title>Os <tp:taxon-name><tp:taxon-name-part taxon-name-part-type="phylum">Echinodermata</tp:taxon-name-part></tp:taxon-name> da plataforma continental interna entre Cabo Frio e Saquarema, Rio de Janeiro, Brasil.</article-title><source>Revista Brasileira de Biologia</source><volume>49</volume>: <fpage>355</fpage>–<lpage>359</lpage>.</mixed-citation></ref><ref id="B136"><mixed-citation xmlns:xlink="http://www.w3.org/1999/xlink" xlink:type="simple"><person-group><name name-style="western"><surname>Tommasi</surname><given-names>LR</given-names></name><name name-style="western"><surname>Castro,</surname><given-names>SM</given-names></name><name name-style="western"><surname>Sousa</surname><given-names>EC</given-names></name></person-group> (<year>1988</year>) <article-title><tp:taxon-name><tp:taxon-name-part taxon-name-part-type="phylum">Echinodermata</tp:taxon-name-part></tp:taxon-name> coletados durante as campanhas oceanográficas do N/Oc. “Almirante Saldanha” no Atlântico Sul Ocidental.</article-title><source>Relatórios Internos do Instituto Oceanográfico, Universidade de São Paulo</source> (<issue>21</issue>): <fpage>1</fpage>–<lpage>11</lpage>.</mixed-citation></ref><ref id="B143"><mixed-citation xmlns:xlink="http://www.w3.org/1999/xlink" xlink:type="simple"><person-group><name name-style="western"><surname>Ventura</surname><given-names>CRR</given-names></name><name name-style="western"><surname>Veríssimo</surname><given-names>I</given-names></name><name name-style="western"><surname>Nobre</surname><given-names>CC</given-names></name><name name-style="western"><surname>Zama</surname><given-names>PC</given-names></name></person-group> (<year>2007</year>) <article-title>Filo <tp:taxon-name><tp:taxon-name-part taxon-name-part-type="phylum">Echinodermata</tp:taxon-name-part></tp:taxon-name>.</article-title> In: <person-group><name name-style="western"><surname>Lavrado</surname><given-names>HP</given-names></name><name name-style="western"><surname>Viana</surname><given-names>MS</given-names></name></person-group> (<role>Eds</role>) <source>Atlas de invertebrados marinhos da região central da zona econômica exclusiva brasileira. Parte 1</source>. <publisher-name>Museu Nacional</publisher-name>, <publisher-loc>Rio de Janeiro</publisher-loc>, (<series>Série Livros, 25</series>).</mixed-citation></ref><ref id="B157"><mixed-citation xmlns:xlink="http://www.w3.org/1999/xlink" xlink:type="simple"><person-group><name name-style="western"><surname>Xavier</surname><given-names>LAR</given-names></name></person-group> (<year>2010</year>) <article-title>Inventário dos equinodermos do Estado de Santa Catarina, Brasil.</article-title><source>Brazilian Journal of Aquatic Science and Technology</source><volume>14</volume>: <fpage>73</fpage>–<lpage>78</lpage>. doi: <ext-link ext-link-type="doi" xlink:href="10.14210/bjast.v14n2.p73-78" xlink:type="simple">10.14210/bjast.v14n2.p73-78</ext-link></mixed-citation></ref><ref id="B33"><mixed-citation xmlns:xlink="http://www.w3.org/1999/xlink" xlink:type="simple"><person-group><name name-style="western"><surname>Clark</surname><given-names>AM</given-names></name><name name-style="western"><surname>Downey</surname><given-names>ME</given-names></name></person-group> (<year>1992</year>) <source>Starfishes of the Atlantic. Chapman &amp; Hall Identification Guides, 3.</source><publisher-name>Chapman &amp; Hall</publisher-name>, <publisher-loc>London, UK</publisher-loc>. ISBN <isbn>0-412-43280-3</isbn>, <size units="page">820 pp</size>.</mixed-citation></ref><ref id="B12"><mixed-citation xmlns:xlink="http://www.w3.org/1999/xlink" xlink:type="simple"><person-group><name name-style="western"><surname>Benavides-Serrato</surname><given-names>M</given-names></name><name name-style="western"><surname>Borrero-Pérez</surname><given-names>GH</given-names></name><name name-style="western"><surname>Dias Sanchez</surname><given-names>CM</given-names></name></person-group> (<year>2011</year>) <source>Equinodermos del Caribe colombiano I: <tp:taxon-name><tp:taxon-name-part taxon-name-part-type="class">Crinoidea</tp:taxon-name-part></tp:taxon-name>, <tp:taxon-name><tp:taxon-name-part taxon-name-part-type="class">Asteroidea</tp:taxon-name-part></tp:taxon-name> y <tp:taxon-name><tp:taxon-name-part taxon-name-part-type="class">Ophiuroidea</tp:taxon-name-part></tp:taxon-name>.</source><publisher-name>Serie de Publicaciones Especiales de Invemar</publisher-name>, <publisher-loc>22. Santa Marta</publisher-loc>, <size units="page">384 pp</size>.</mixed-citation></ref><ref id="B18"><mixed-citation xmlns:xlink="http://www.w3.org/1999/xlink" xlink:type="simple"><person-group><name name-style="western"><surname>Bernasconi</surname><given-names>I</given-names></name></person-group> (<year>1957</year>) <article-title>Equinoideos y Asteroideos de la Colección del Instituto Oceanografico de la Univerdidad de San Pablo. Segunda contribución.</article-title><source>Boletim do Instituto Oceanográfico</source><volume>7</volume>: <fpage>119</fpage>–<lpage>148</lpage>. doi: <ext-link ext-link-type="doi" xlink:href="10.1590/S0373-55241956000100008" xlink:type="simple">10.1590/S0373-55241956000100008</ext-link></mixed-citation></ref><ref id="B4"><mixed-citation xmlns:xlink="http://www.w3.org/1999/xlink" xlink:type="simple"><person-group><name name-style="western"><surname>Alvarado</surname><given-names>JJ</given-names></name><name name-style="western"><surname>Solís-Marín</surname><given-names>FA</given-names></name><name name-style="western"><surname>Ahearn</surname><given-names>C</given-names></name></person-group> (<year>2008</year>) <article-title>Equinodermos (<tp:taxon-name><tp:taxon-name-part taxon-name-part-type="phylum">Echinodermata</tp:taxon-name-part></tp:taxon-name>) del Caribe Centroamericano.</article-title><source>Revista de Biologia Tropical</source><volume>56</volume>: <fpage>37</fpage>–<lpage>55</lpage>.</mixed-citation></ref><ref id="B81"><mixed-citation xmlns:xlink="http://www.w3.org/1999/xlink" xlink:type="simple"><person-group><name name-style="western"><surname>Machado</surname><given-names>ABM</given-names></name><name name-style="western"><surname>Drummond</surname><given-names>GM</given-names></name><name name-style="western"><surname>Paglia</surname><given-names>AP</given-names></name></person-group> (<year>2008</year>) <source>Livro vermelho da fauna brasileira ameaçada de extinção.</source><publisher-name>Ministério do Meio Ambiente</publisher-name>, <publisher-loc>Brasília</publisher-loc>. <volume>Vol. I</volume>. <series>Série Biodiversidade 19</series>, <size units="page">512 pp</size>.</mixed-citation></ref></ref-list></tp:taxon-treatment>
