# Supplementary material for: Taxonomic guide and historical review of starfishes in northeastern Brazil (Echinodermata, Asteroidea)
Source: Zookeys. 2014 Oct 22;(449):1–56. doi: 10.3897/zookeys.449.6813 (PMC4233396; doi:10.3897/zookeys.449.6813)
Supplement: XML Treatment for Astropecten marginatus [file zookeys.449.6813-treatment9.xml]

<!DOCTYPE tp:taxon-treatment
  PUBLIC "-//TaxonX//DTD Taxonomic Treatment Publishing DTD v0 20100105//EN" "tax-treatment-NSO.dtd">
<tp:taxon-treatment xmlns:tp="http://www.plazi.org/taxpub"><tp:treatment-meta><kwd-group><label>Taxon classification</label><kwd><named-content content-type="kingdom">Animalia</named-content></kwd><kwd><named-content content-type="order">Paxillosida</named-content></kwd><kwd><named-content content-type="family">Astropectinidae</named-content></kwd></kwd-group><mixed-citation publication-type="journal"><person-group><name><surname>Gondim</surname><given-names>Anne Isabelley</given-names></name><name><surname>Christoffersen</surname><given-names>Martin Lindsey</given-names></name><name><surname>Pereira Dias</surname><given-names>Thelma Lúcia</given-names></name></person-group><article-title>Taxonomic guide and historical review of starfishes in northeastern Brazil (<tp:taxon-name><tp:taxon-name-part taxon-name-part-type="phylum">Echinodermata</tp:taxon-name-part></tp:taxon-name>, <tp:taxon-name><tp:taxon-name-part taxon-name-part-type="class">Asteroidea</tp:taxon-name-part></tp:taxon-name>)</article-title><source>Zookeys</source><day>22</day><month>10</month><year>2014</year><volume>2014</volume><issue>449</issue><fpage>1</fpage><lpage>56</lpage><pub-id pub-id-type="doi">10.3897/zookeys.449.6813</pub-id></mixed-citation></tp:treatment-meta><tp:nomenclature><tp:taxon-name>
                                <tp:taxon-name-part taxon-name-part-type="genus">Astropecten</tp:taxon-name-part>
                                <tp:taxon-name-part taxon-name-part-type="species">marginatus</tp:taxon-name-part>
                            </tp:taxon-name><tp:taxon-authority>Gray, 1840</tp:taxon-authority><xref ref-type="fig" rid="F6">Figures 6a–e</xref><xref ref-type="fig" rid="F12">, 12b</xref><tp:nomenclature-citation-list><tp:nomenclature-citation><tp:taxon-name><tp:taxon-name-part taxon-name-part-type="genus">Astropecten</tp:taxon-name-part> <tp:taxon-name-part taxon-name-part-type="species">marginatus</tp:taxon-name-part></tp:taxon-name><comment> Gray, 1840: 181. <xref ref-type="bibr" rid="B132">Tommasi 1958</xref>: 14, pl. 2, fig. 5; <xref ref-type="bibr" rid="B134">1970</xref>: 5, fig. 15. <xref ref-type="bibr" rid="B21">Brito 1962</xref>: 3; <xref ref-type="bibr" rid="B22">1968</xref>: 7, pl. 4, fig. 1. <xref ref-type="bibr" rid="B72">Lima-Verde 1969</xref>: 11. <xref ref-type="bibr" rid="B26">Carrera-Rodrigues and Tommasi 1977</xref>: 88–89. <xref ref-type="bibr" rid="B136">Tommasi et al. 1988</xref>: 5. <xref ref-type="bibr" rid="B107">Nomura and Fausto Filho 1966</xref>: 19. <xref ref-type="bibr" rid="B46">Gondim et al. 2008</xref>: 155. <xref ref-type="bibr" rid="B71">Lima and Fernandes 2009</xref>: 58. <xref ref-type="bibr" rid="B157">Xavier 2010</xref>: 75.</comment></tp:nomenclature-citation><tp:nomenclature-citation><tp:taxon-name><tp:taxon-name-part taxon-name-part-type="genus">Astropecten</tp:taxon-name-part> <tp:taxon-name-part taxon-name-part-type="species">ciliatus</tp:taxon-name-part></tp:taxon-name><comment> Grube, 1857: 340.</comment></tp:nomenclature-citation><tp:nomenclature-citation><tp:taxon-name><tp:taxon-name-part taxon-name-part-type="genus">Astropecten</tp:taxon-name-part> <tp:taxon-name-part taxon-name-part-type="species">richardi</tp:taxon-name-part></tp:taxon-name><comment> Gary, 1840: 181.</comment></tp:nomenclature-citation><tp:nomenclature-citation><tp:taxon-name><tp:taxon-name-part taxon-name-part-type="genus">Astropecten</tp:taxon-name-part> <tp:taxon-name-part taxon-name-part-type="species">orans</tp:taxon-name-part></tp:taxon-name><comment> Sluiter, 1895: 54.</comment></tp:nomenclature-citation></tp:nomenclature-citation-list></tp:nomenclature><tp:treatment-sec sec-type="Material examined"><title>Material examined.</title><p>Rio Grande do Norte: Areia Branca, Ponta do Mel, 2 spec., UFPB/ECH.1842, 23.VI.1982. Paraíba: Cabedelo, Miramar Beach, 1 spec., UFPB/ECH.1840, 03.II.1983; João Pessoa, <named-content xmlns:xlink="http://www.w3.org/1999/xlink" content-type="dwc:verbatimCoordinates" xlink:type="simple">7°7'23,3"S; 34°48'27,9"W</named-content>, 1 spec., UFPB/ECH.1839, 14.IX.1980; João Pessoa, Tambaú Beach, 1spec., UFPB/ECH.864, 03.X.2007. Pernambuco: Goiana, Catuama, UFPB/ECH.1427, 1 spec., 31.X.1982.</p></tp:treatment-sec><tp:treatment-sec sec-type="Type locality"><title>Type locality.</title><p>Unknown (<xref ref-type="bibr" rid="B33">Clark and Downey 1992</xref>).</p></tp:treatment-sec><tp:treatment-sec sec-type="Description"><title>Description.</title><p>Body flattened. Five broad, triangular arms (Fig. <xref ref-type="fig" rid="F6">6a, b</xref>). Abactinal surface covered by paxillae arranged in regular transversal rows. Circular madreporite positioned marginally in one of the abactinal intermediate areas. Carinal paxillae slightly smaller than the adradials (Fig. <xref ref-type="fig" rid="F6">6d</xref>). Paxillae small with 6–8 central spinelets and 12 marginal spinelets, all short and blunts. Superomarginal figs granulose, broader (~3.89 mm) than long (~2.00 mm) (Fig. <xref ref-type="fig" rid="F6">6c, d</xref>). Inferomarginal figs granulose, with two thick, blunt, parallel spines of similar length (~3.92 mm) and one small spine positioned laterally in relation to the other two. These spines form a well defined marginal bundle. Actinal surface with inferomarginal figs partially naked, having two series of marginal spines positioned laterally and one other marginal series with four thin, elongate, and flattened spines (~1.66 mm), located behind the aboral marginal row of spines (Fig. <xref ref-type="fig" rid="F6">6e</xref>). Adambulacral figs with a series of small spines on the proximal face and three long, narrow, and flattened adambulacral spines, the median of which is longest and widest. Six elongate, narrow, and pointed oral spines (~1.67 mm). Ocular fig small and bilobed.</p><fig id="F6" position="float" orientation="portrait"><label>Figure 6.</label><caption><p>Some species of the family <tp:taxon-name><tp:taxon-name-part taxon-name-part-type="family">Astropectinidae</tp:taxon-name-part></tp:taxon-name> recorded in northeastern Brazil. <italic><tp:taxon-name><tp:taxon-name-part taxon-name-part-type="genus">Astropecten</tp:taxon-name-part> <tp:taxon-name-part taxon-name-part-type="species">marginatus</tp:taxon-name-part></tp:taxon-name></italic> <bold>(A–E)</bold> <bold>A</bold> Abactinal view <bold>B</bold> Actinal view <bold>C</bold> Abactinal view of the arm <bold>D</bold> Detail of the superomarginal fig, and <bold>E</bold> Actinal view of the arm.</p></caption><graphic xmlns:xlink="http://www.w3.org/1999/xlink" xlink:href="zookeys-449-001-g006.jpg" position="float" orientation="portrait" xlink:type="simple" id="oo_32972.jpg"/></fig><p><bold>Colour.</bold> Dorsally either blue with white margins (<xref ref-type="bibr" rid="B33">Clark and Downey 1992</xref>) or uniformly orange-coloured (<xref ref-type="bibr" rid="B12">Benavides-Serrato et al. 2011</xref>). Most specimens collected in northeastern Brazil vary from cream-coloured to grayish. Dried specimens become white.</p></tp:treatment-sec><tp:treatment-sec sec-type="Distribution"><title>Distribution.</title><p>Costa Rica, Puerto Rico, Colombia, Venezuela, Guyana, and Brazil (<xref ref-type="bibr" rid="B132">Tommasi 1958</xref>, <xref ref-type="bibr" rid="B33">Clark and Downey 1992</xref>, <xref ref-type="bibr" rid="B55">Hendler et al. 1995</xref>, <xref ref-type="bibr" rid="B4">Alvarado et al. 2008</xref>, <xref ref-type="bibr" rid="B11">Benavides-Serrato et al. 2005</xref>, <xref ref-type="bibr" rid="B12">2011</xref>). In Brazil: CE, PB, PE, RJ, SP, SC, and RS (<xref ref-type="bibr" rid="B16">Bernasconi 1955</xref>, <xref ref-type="bibr" rid="B21">Brito 1962</xref>, <xref ref-type="bibr" rid="B72">Lima-Verde 1969</xref>, <xref ref-type="bibr" rid="B105">Netto 2006</xref>, <xref ref-type="bibr" rid="B46">Gondim et al. 2008</xref>, <xref ref-type="bibr" rid="B71">Lima and Fernandes 2009</xref>, <xref ref-type="bibr" rid="B157">Xavier 2010</xref>). This is the first record for the littoral of Rio Grande do Norte. From 1 to 130 m in depth (<xref ref-type="bibr" rid="B33">Clark and Downey 1992</xref>).</p></tp:treatment-sec><tp:treatment-sec sec-type="Remarks"><title>Remarks.</title><p><italic><tp:taxon-name><tp:taxon-name-part taxon-name-part-type="genus">Astropecten</tp:taxon-name-part> <tp:taxon-name-part taxon-name-part-type="species">marginatus</tp:taxon-name-part></tp:taxon-name></italic> differs from the remaining species of the genus known from Brazil for having large, triangular arms and two long, thick and blunt spines on each inferomarginal fig. Unlike other species of <italic><tp:taxon-name><tp:taxon-name-part taxon-name-part-type="genus">Astropecten</tp:taxon-name-part></tp:taxon-name></italic>, <italic><tp:taxon-name><tp:taxon-name-part taxon-name-part-type="genus">Astropecten</tp:taxon-name-part> <tp:taxon-name-part taxon-name-part-type="species">marginatus</tp:taxon-name-part></tp:taxon-name></italic> shows little morphological variation in characters considered of taxonomic interest (<xref ref-type="bibr" rid="B153">Walenkamp 1976</xref>). We observed both juveniles (R = 11.73 mm) and adults (R = 81.41 mm).</p></tp:treatment-sec><tp:treatment-sec sec-type="Ecological notes"><title>Ecological notes.</title><p>This species lives in substrates containing sand or sand with mud (<xref ref-type="bibr" rid="B112">Ortega et al. 2010</xref>). As most species of the genus, it is an active predator with a generalist food diet (<xref ref-type="bibr" rid="B112">Ortega et al. 2010</xref>). This is one of the most common species in northeastern Brazil, being abundant below 2–4 m (<xref ref-type="bibr" rid="B12">Benavides-Serrato et al. 2011</xref>). Together with other species in the genus, populations of <italic><tp:taxon-name><tp:taxon-name-part taxon-name-part-type="genus">Astropecten</tp:taxon-name-part> <tp:taxon-name-part taxon-name-part-type="species">marginatus</tp:taxon-name-part></tp:taxon-name></italic> suffer great collecting pressures from bottom trawling fishing nets. Presently it is included among the Brazilian species vulnerable to extinction (<xref ref-type="bibr" rid="B81">Machado et al. 2008</xref>).</p></tp:treatment-sec><tp:treatment-sec><!--Section generated to contain objects referenced in tp:taxon-treatment.--><fig id="F12" position="float" orientation="portrait"><label>Figure 12.</label><caption><p>Some common starfishes in their natural habitat. <bold>A</bold> <italic><tp:taxon-name><tp:taxon-name-part taxon-name-part-type="genus">Luidia</tp:taxon-name-part> <tp:taxon-name-part taxon-name-part-type="species">senegalensis</tp:taxon-name-part></tp:taxon-name></italic> in a sand beach <bold>B</bold> <italic><tp:taxon-name><tp:taxon-name-part taxon-name-part-type="genus">Astropecten</tp:taxon-name-part> <tp:taxon-name-part taxon-name-part-type="species">marginatus</tp:taxon-name-part></tp:taxon-name></italic> in a hypersaline mangrove <bold>C</bold> <italic><tp:taxon-name><tp:taxon-name-part taxon-name-part-type="genus">Oreaster</tp:taxon-name-part> <tp:taxon-name-part taxon-name-part-type="species">reticulatus</tp:taxon-name-part></tp:taxon-name></italic> in a sand beach <bold>D</bold> <italic><tp:taxon-name><tp:taxon-name-part taxon-name-part-type="genus">Linckia</tp:taxon-name-part> <tp:taxon-name-part taxon-name-part-type="species">guildingi</tp:taxon-name-part></tp:taxon-name></italic> on coral reefs <bold>E</bold> <tp:taxon-name><tp:taxon-name-part taxon-name-part-type="genus">Echinaster</tp:taxon-name-part> (<tp:taxon-name-part taxon-name-part-type="subgenus">Othilia</tp:taxon-name-part>) <tp:taxon-name-part taxon-name-part-type="species">echinophorus</tp:taxon-name-part></tp:taxon-name> in seagrass beds and <bold>F</bold> <tp:taxon-name><tp:taxon-name-part taxon-name-part-type="genus">Echinaster</tp:taxon-name-part> (<tp:taxon-name-part taxon-name-part-type="subgenus">Othilia</tp:taxon-name-part>) <tp:taxon-name-part taxon-name-part-type="species">echinophorus</tp:taxon-name-part></tp:taxon-name> over the muddy bottom of a hypersaline mangrove. Photos: Thelma LP Dias.</p></caption><graphic xmlns:xlink="http://www.w3.org/1999/xlink" xlink:href="zookeys-449-001-g012.jpg" position="float" orientation="portrait" xlink:type="simple" id="oo_32978.jpg"/></fig></tp:treatment-sec><ref-list><ref id="B132"><mixed-citation xmlns:xlink="http://www.w3.org/1999/xlink" xlink:type="simple"><person-group><name name-style="western"><surname>Tommasi</surname><given-names>LR</given-names></name></person-group> (<year>1958</year>) <article-title>Os equinodermos do litoral de São Paulo.</article-title><source>Contribuições do Instituto Oceanográfico, Universidade de São Paulo</source> (<issue>2</issue>): <fpage>1</fpage>–<lpage>27</lpage>.</mixed-citation></ref><ref id="B134"><mixed-citation xmlns:xlink="http://www.w3.org/1999/xlink" xlink:type="simple"><person-group><name name-style="western"><surname>Tommasi</surname><given-names>LR</given-names></name></person-group> (<year>1970</year>) <article-title>Lista de asteróides recentes do Brasil.</article-title><source>Contribuições do Instituto Oceanográfico, Universidade de São Paulo</source> (<issue>18</issue>): <fpage>1</fpage>–<lpage>61</lpage>.</mixed-citation></ref><ref id="B21"><mixed-citation xmlns:xlink="http://www.w3.org/1999/xlink" xlink:type="simple"><person-group><name name-style="western"><surname>Brito</surname><given-names>IM</given-names></name></person-group> (<year>1962</year>) <source>Ensaio de catálogo dos equinodermas do Brasil</source>. <publisher-name>Universidade do Brasil, Faculdade Nacional de Filosofia, Centro de Estudos Zoológicos</publisher-name> (<issue>13</issue>): <fpage>1</fpage>–<lpage>10</lpage>.</mixed-citation></ref><ref id="B22"><mixed-citation xmlns:xlink="http://www.w3.org/1999/xlink" xlink:type="simple"><person-group><name name-style="western"><surname>Brito</surname><given-names>IM</given-names></name></person-group> (<year>1968</year>) <article-title>Asteróides e equinóides do Estado da Guanabara e adjacências.</article-title><source>Boletim do Museu Nacional</source> (<issue>260</issue>): <fpage>1</fpage>–<lpage>51</lpage>.</mixed-citation></ref><ref id="B72"><mixed-citation xmlns:xlink="http://www.w3.org/1999/xlink" xlink:type="simple"><person-group><name name-style="western"><surname>Lima-Verde</surname><given-names>JS</given-names></name></person-group> (<year>1969</year>) <article-title>Primeira contribuição ao inventário dos Echinodermas do nordeste Brasileiro.</article-title><source>Arquivos de Ciências do Mar</source><volume>9</volume>: <fpage>9</fpage>–<lpage>13</lpage>.</mixed-citation></ref><ref id="B26"><mixed-citation xmlns:xlink="http://www.w3.org/1999/xlink" xlink:type="simple"><person-group><name name-style="western"><surname>Carrera-Rodriguez</surname><given-names>CJ</given-names></name><name name-style="western"><surname>Tommasi</surname><given-names>LR</given-names></name></person-group> (<year>1977</year>) <article-title><tp:taxon-name><tp:taxon-name-part taxon-name-part-type="class">Asteroidea</tp:taxon-name-part></tp:taxon-name> de la plataforma continental de Rio Grande do Sul (Brasil), colecionados durante los viajes del N/Oc. “Prof. W. Besnard” para el proyecto Rio Grande do Sul.</article-title><source>Boletim do Instituto Oceanográfico</source><volume>26</volume>: <fpage>51</fpage>–<lpage>130</lpage>. doi: <ext-link ext-link-type="doi" xlink:href="10.1590/S0373-55241977000100004" xlink:type="simple">10.1590/S0373-55241977000100004</ext-link></mixed-citation></ref><ref id="B136"><mixed-citation xmlns:xlink="http://www.w3.org/1999/xlink" xlink:type="simple"><person-group><name name-style="western"><surname>Tommasi</surname><given-names>LR</given-names></name><name name-style="western"><surname>Castro,</surname><given-names>SM</given-names></name><name name-style="western"><surname>Sousa</surname><given-names>EC</given-names></name></person-group> (<year>1988</year>) <article-title><tp:taxon-name><tp:taxon-name-part taxon-name-part-type="phylum">Echinodermata</tp:taxon-name-part></tp:taxon-name> coletados durante as campanhas oceanográficas do N/Oc. “Almirante Saldanha” no Atlântico Sul Ocidental.</article-title><source>Relatórios Internos do Instituto Oceanográfico, Universidade de São Paulo</source> (<issue>21</issue>): <fpage>1</fpage>–<lpage>11</lpage>.</mixed-citation></ref><ref id="B107"><mixed-citation xmlns:xlink="http://www.w3.org/1999/xlink" xlink:type="simple"><person-group><name name-style="western"><surname>Nomura</surname><given-names>H</given-names></name><name name-style="western"><surname>Fausto Filho</surname><given-names>J</given-names></name></person-group> (<year>1966</year>) <article-title>Shrimp survey in coastal and offshore waters of northeastern Brazil.</article-title><source>Arquivos da Estação de Biologia Marinha da Universidade Federal do Ceará</source><volume>6</volume>: <fpage>15</fpage>–<lpage>29</lpage>.</mixed-citation></ref><ref id="B46"><mixed-citation xmlns:xlink="http://www.w3.org/1999/xlink" xlink:type="simple"><person-group><name name-style="western"><surname>Gondim</surname><given-names>AI</given-names></name><name name-style="western"><surname>Lacouth</surname><given-names>P</given-names></name><name name-style="western"><surname>Alonso</surname><given-names>C</given-names></name><name name-style="western"><surname>Manso</surname><given-names>CLC</given-names></name></person-group> (<year>2008</year>) <article-title><tp:taxon-name><tp:taxon-name-part taxon-name-part-type="phylum">Echinodermata</tp:taxon-name-part></tp:taxon-name> da praia do Cabo Branco, João Pessoa, Paraíba, Brasil.</article-title><source>Biota Neotropica</source><volume>8</volume>: <fpage>151</fpage>–<lpage>159</lpage>. doi: <ext-link ext-link-type="doi" xlink:href="10.1590/S1676-06032008000200016" xlink:type="simple">10.1590/S1676-06032008000200016</ext-link>, <ext-link ext-link-type="uri" xlink:href="http://www.biotaneotropica.org.br/v8n2/pt/abstract?inventory+bn02408022008" xlink:type="simple">http://www.biotaneotropica.org.br/v8n2/pt/abstract?inventory+bn02408022008</ext-link></mixed-citation></ref><ref id="B71"><mixed-citation xmlns:xlink="http://www.w3.org/1999/xlink" xlink:type="simple"><person-group><name name-style="western"><surname>Lima</surname><given-names>EJB</given-names></name><name name-style="western"><surname>Fernandes</surname><given-names>MLB</given-names></name></person-group> (<year>2009</year>) <article-title>Diversidade de equinodermos (<tp:taxon-name><tp:taxon-name-part taxon-name-part-type="phylum">Echinodermata</tp:taxon-name-part></tp:taxon-name>) no Estado de Pernambuco (Brasil).</article-title><source>Revista Brasileira de Zoociências</source><volume>11</volume>: <fpage>55</fpage>–<lpage>63</lpage>.</mixed-citation></ref><ref id="B157"><mixed-citation xmlns:xlink="http://www.w3.org/1999/xlink" xlink:type="simple"><person-group><name name-style="western"><surname>Xavier</surname><given-names>LAR</given-names></name></person-group> (<year>2010</year>) <article-title>Inventário dos equinodermos do Estado de Santa Catarina, Brasil.</article-title><source>Brazilian Journal of Aquatic Science and Technology</source><volume>14</volume>: <fpage>73</fpage>–<lpage>78</lpage>. doi: <ext-link ext-link-type="doi" xlink:href="10.14210/bjast.v14n2.p73-78" xlink:type="simple">10.14210/bjast.v14n2.p73-78</ext-link></mixed-citation></ref><ref id="B33"><mixed-citation xmlns:xlink="http://www.w3.org/1999/xlink" xlink:type="simple"><person-group><name name-style="western"><surname>Clark</surname><given-names>AM</given-names></name><name name-style="western"><surname>Downey</surname><given-names>ME</given-names></name></person-group> (<year>1992</year>) <source>Starfishes of the Atlantic. Chapman &amp; Hall Identification Guides, 3.</source><publisher-name>Chapman &amp; Hall</publisher-name>, <publisher-loc>London, UK</publisher-loc>. ISBN <isbn>0-412-43280-3</isbn>, <size units="page">820 pp</size>.</mixed-citation></ref><ref id="B12"><mixed-citation xmlns:xlink="http://www.w3.org/1999/xlink" xlink:type="simple"><person-group><name name-style="western"><surname>Benavides-Serrato</surname><given-names>M</given-names></name><name name-style="western"><surname>Borrero-Pérez</surname><given-names>GH</given-names></name><name name-style="western"><surname>Dias Sanchez</surname><given-names>CM</given-names></name></person-group> (<year>2011</year>) <source>Equinodermos del Caribe colombiano I: <tp:taxon-name><tp:taxon-name-part taxon-name-part-type="class">Crinoidea</tp:taxon-name-part></tp:taxon-name>, <tp:taxon-name><tp:taxon-name-part taxon-name-part-type="class">Asteroidea</tp:taxon-name-part></tp:taxon-name> y <tp:taxon-name><tp:taxon-name-part taxon-name-part-type="class">Ophiuroidea</tp:taxon-name-part></tp:taxon-name>.</source><publisher-name>Serie de Publicaciones Especiales de Invemar</publisher-name>, <publisher-loc>22. Santa Marta</publisher-loc>, <size units="page">384 pp</size>.</mixed-citation></ref><ref id="B55"><mixed-citation xmlns:xlink="http://www.w3.org/1999/xlink" xlink:type="simple"><person-group><name name-style="western"><surname>Hendler</surname><given-names>G</given-names></name><name name-style="western"><surname>Miller</surname><given-names>JE</given-names></name><name name-style="western"><surname>Pawson</surname><given-names>DL</given-names></name><name name-style="western"><surname>Kier</surname><given-names>PM</given-names></name></person-group> (<year>1995</year>) <source>Sea stars, sea urchins and allies: echinoderms of Florida and the Caribbean.</source><publisher-name>Smithsonian Institution Press</publisher-name>, <publisher-loc>Washington</publisher-loc>, <size units="page">390 pp</size>.</mixed-citation></ref><ref id="B4"><mixed-citation xmlns:xlink="http://www.w3.org/1999/xlink" xlink:type="simple"><person-group><name name-style="western"><surname>Alvarado</surname><given-names>JJ</given-names></name><name name-style="western"><surname>Solís-Marín</surname><given-names>FA</given-names></name><name name-style="western"><surname>Ahearn</surname><given-names>C</given-names></name></person-group> (<year>2008</year>) <article-title>Equinodermos (<tp:taxon-name><tp:taxon-name-part taxon-name-part-type="phylum">Echinodermata</tp:taxon-name-part></tp:taxon-name>) del Caribe Centroamericano.</article-title><source>Revista de Biologia Tropical</source><volume>56</volume>: <fpage>37</fpage>–<lpage>55</lpage>.</mixed-citation></ref><ref id="B11"><mixed-citation xmlns:xlink="http://www.w3.org/1999/xlink" xlink:type="simple"><person-group><name name-style="western"><surname>Benavides-Serrato</surname><given-names>M</given-names></name><name name-style="western"><surname>Borrero-Pérez</surname><given-names>GH</given-names></name><name name-style="western"><surname>Solano</surname><given-names>OD</given-names></name><name name-style="western"><surname>Navas</surname><given-names>GR</given-names></name></person-group> (<year>2005</year>) <article-title>Listado taxonômico de los asteroideos (<tp:taxon-name><tp:taxon-name-part taxon-name-part-type="phylum">Echinodermata</tp:taxon-name-part></tp:taxon-name>: <tp:taxon-name><tp:taxon-name-part taxon-name-part-type="class">Asteroidea</tp:taxon-name-part></tp:taxon-name>) de la plataforma y talud superior del Caribe colombiano.</article-title><source>Revista de Biologia Tropical</source><volume>53</volume>: <fpage>171</fpage>–<lpage>194</lpage>.</mixed-citation></ref><ref id="B16"><mixed-citation xmlns:xlink="http://www.w3.org/1999/xlink" xlink:type="simple"><person-group><name name-style="western"><surname>Bernasconi</surname><given-names>I</given-names></name></person-group> (<year>1955</year>) <article-title>Equinoideos y Asteroideos de la Colección del Instituto Oceanografico de la Univerdidad de San Pablo. Primera contribución.</article-title><source>Boletim do Instituto Oceanográfico</source><volume>6</volume>: <fpage>51</fpage>–<lpage>57</lpage>. doi: <ext-link ext-link-type="doi" xlink:href="10.1590/S0373-55241955000100002" xlink:type="simple">10.1590/S0373-55241955000100002</ext-link></mixed-citation></ref><ref id="B105"><mixed-citation xmlns:xlink="http://www.w3.org/1999/xlink" xlink:type="simple"><person-group><name name-style="western"><surname>Netto</surname><given-names>LF</given-names></name></person-group> (<year>2006</year>) <source><tp:taxon-name><tp:taxon-name-part taxon-name-part-type="phylum">Echinodermata</tp:taxon-name-part></tp:taxon-name> do Canal de São Sebastião, São Sebastião (SP)</source>. <comment>Dissertation</comment>, <publisher-name>University of São Paulo</publisher-name>.</mixed-citation></ref><ref id="B153"><mixed-citation xmlns:xlink="http://www.w3.org/1999/xlink" xlink:type="simple"><person-group><name name-style="western"><surname>Walenkamp</surname><given-names>JHC</given-names></name></person-group> (<year>1976</year>) <article-title>The asteroids of the coastal waters of Surinam.</article-title><source>Zoologische Verhandelingen</source><volume>147</volume>: <fpage>1</fpage>–<lpage>91</lpage>.</mixed-citation></ref><ref id="B112"><mixed-citation xmlns:xlink="http://www.w3.org/1999/xlink" xlink:type="simple"><person-group><name name-style="western"><surname>Ortega</surname><given-names>I</given-names></name><name name-style="western"><surname>Martín</surname><given-names>A</given-names></name><name name-style="western"><surname>Díaz</surname><given-names>Y</given-names></name></person-group> (<year>2010</year>) <article-title>Distribución, parámetros poblacionales y dieta de <italic><tp:taxon-name><tp:taxon-name-part taxon-name-part-type="genus">Astropecten</tp:taxon-name-part> <tp:taxon-name-part taxon-name-part-type="species">marginatus</tp:taxon-name-part></tp:taxon-name></italic> (<tp:taxon-name><tp:taxon-name-part taxon-name-part-type="class">Asteroidea</tp:taxon-name-part></tp:taxon-name>: <tp:taxon-name><tp:taxon-name-part taxon-name-part-type="family">Astropectinidae</tp:taxon-name-part></tp:taxon-name>) en el Atlántico venezolano.</article-title><source>Revista de Biologia Tropical</source><volume>59</volume>: <fpage>53</fpage>–<lpage>69</lpage>.</mixed-citation></ref><ref id="B81"><mixed-citation xmlns:xlink="http://www.w3.org/1999/xlink" xlink:type="simple"><person-group><name name-style="western"><surname>Machado</surname><given-names>ABM</given-names></name><name name-style="western"><surname>Drummond</surname><given-names>GM</given-names></name><name name-style="western"><surname>Paglia</surname><given-names>AP</given-names></name></person-group> (<year>2008</year>) <source>Livro vermelho da fauna brasileira ameaçada de extinção.</source><publisher-name>Ministério do Meio Ambiente</publisher-name>, <publisher-loc>Brasília</publisher-loc>. <volume>Vol. I</volume>. <series>Série Biodiversidade 19</series>, <size units="page">512 pp</size>.</mixed-citation></ref></ref-list></tp:taxon-treatment>
