# Supplementary material for: Taxonomic guide and historical review of starfishes in northeastern Brazil (Echinodermata, Asteroidea)
Source: Zookeys. 2014 Oct 22;(449):1–56. doi: 10.3897/zookeys.449.6813 (PMC4233396; doi:10.3897/zookeys.449.6813)
Supplement: XML Treatment for Asterinides folium [file zookeys.449.6813-treatment10.xml]

<!DOCTYPE tp:taxon-treatment
  PUBLIC "-//TaxonX//DTD Taxonomic Treatment Publishing DTD v0 20100105//EN" "tax-treatment-NSO.dtd">
<tp:taxon-treatment xmlns:tp="http://www.plazi.org/taxpub"><tp:treatment-meta><kwd-group><label>Taxon classification</label><kwd><named-content content-type="kingdom">Animalia</named-content></kwd><kwd><named-content content-type="order">Valvatida</named-content></kwd><kwd><named-content content-type="family">Asterinidae</named-content></kwd></kwd-group><mixed-citation publication-type="journal"><person-group><name><surname>Gondim</surname><given-names>Anne Isabelley</given-names></name><name><surname>Christoffersen</surname><given-names>Martin Lindsey</given-names></name><name><surname>Pereira Dias</surname><given-names>Thelma Lúcia</given-names></name></person-group><article-title>Taxonomic guide and historical review of starfishes in northeastern Brazil (<tp:taxon-name><tp:taxon-name-part taxon-name-part-type="phylum">Echinodermata</tp:taxon-name-part></tp:taxon-name>, <tp:taxon-name><tp:taxon-name-part taxon-name-part-type="class">Asteroidea</tp:taxon-name-part></tp:taxon-name>)</article-title><source>Zookeys</source><day>22</day><month>10</month><year>2014</year><volume>2014</volume><issue>449</issue><fpage>1</fpage><lpage>56</lpage><pub-id pub-id-type="doi">10.3897/zookeys.449.6813</pub-id></mixed-citation></tp:treatment-meta><tp:nomenclature><tp:taxon-name>
                                <tp:taxon-name-part taxon-name-part-type="genus">Asterinides</tp:taxon-name-part>
                                <tp:taxon-name-part taxon-name-part-type="species">folium</tp:taxon-name-part>
                            </tp:taxon-name><tp:taxon-authority>(Lütken, 1860)</tp:taxon-authority><xref ref-type="fig" rid="F7">Figure 7a–e</xref><!--PageBreak--><!--PageBreak--><!--PageBreak--><!--PageBreak--><tp:nomenclature-citation-list><tp:nomenclature-citation><tp:taxon-name><tp:taxon-name-part taxon-name-part-type="genus">Asterina</tp:taxon-name-part> <tp:taxon-name-part taxon-name-part-type="species">minuta</tp:taxon-name-part></tp:taxon-name><comment> Gray, 1840: 289.</comment></tp:nomenclature-citation><tp:nomenclature-citation><tp:taxon-name><tp:taxon-name-part taxon-name-part-type="genus">Asteriscus</tp:taxon-name-part> <tp:taxon-name-part taxon-name-part-type="species">folium</tp:taxon-name-part></tp:taxon-name><comment> Lütken, 1860: 60–61.</comment></tp:nomenclature-citation><tp:nomenclature-citation><tp:taxon-name><tp:taxon-name-part taxon-name-part-type="genus">Asterina</tp:taxon-name-part> <tp:taxon-name-part taxon-name-part-type="species">folium</tp:taxon-name-part></tp:taxon-name><comment> A. Agassiz, 1877: 106, pl. 14, figs 7–9.</comment></tp:nomenclature-citation><tp:nomenclature-citation><tp:taxon-name><tp:taxon-name-part taxon-name-part-type="genus">Asterinides</tp:taxon-name-part> <tp:taxon-name-part taxon-name-part-type="species">folium</tp:taxon-name-part></tp:taxon-name><comment> Verrill, 1913: 479; <xref ref-type="bibr" rid="B21">Brito 1962</xref>: 3; <xref ref-type="bibr" rid="B22">1968</xref>: 17, pl. 7, figs 2–3; <xref ref-type="bibr" rid="B23">1971</xref>: 262. <xref ref-type="bibr" rid="B134">Tommasi 1970</xref>: 15, fig. 38. <xref ref-type="bibr" rid="B109">Oliveira et al. 2010</xref>: 3, fig. 2a.</comment></tp:nomenclature-citation></tp:nomenclature-citation-list></tp:nomenclature><tp:treatment-sec sec-type="Material examined"><title>Material examined.</title><p>Paraíba: <named-content xmlns:xlink="http://www.w3.org/1999/xlink" content-type="dwc:verbatimCoordinates" xlink:type="simple">06°59'S; 34°47'W</named-content>, 1spec., UFPB/ECH.572, 07.III.2006, 10m. Bahia: Camaçari, Guarajuba, Busca Vida Beach, 1spec., UFBA00685, 01.II.2006; 2spec., UFBA00983, I.2010, 23m; 1spec., UFBA01163, VII.2010, 25m; 2spec., UFBA01107, I.2010, 23m; Salvador, Todos os Santos Bay, 1spec., UFBA01107, 05.IV. 1997, 12m; Salvador: Itapuã, <named-content xmlns:xlink="http://www.w3.org/1999/xlink" content-type="dwc:verbatimCoordinates" xlink:type="simple">12°57'28"S; 38°21'22"W</named-content>, 1spec., UFBA00528, 19.XI.2007, 1m.</p></tp:treatment-sec><tp:treatment-sec sec-type="Type locality"><title>Type locality.</title><p>Saint Thomas, Virgin Islands (<xref ref-type="bibr" rid="B110">O’Loughlin 2002</xref>).</p></tp:treatment-sec><tp:treatment-sec sec-type="Description"><title>Description.</title><p>Body inflated, pentagonal (Fig. <xref ref-type="fig" rid="F7">7a, b</xref>). Five short arms (some specimens may have 4–6 arms). Abactinal figs imbricated, decreasing in size towards the margin of the body, with 2–4 short, hyaline, divergent spines, which have the extremity trifurcate (Fig. <xref ref-type="fig" rid="F7">7c</xref>). Between each of these figs there is a papula (Fig. <xref ref-type="fig" rid="F7">7c</xref>). Anus located in the center of the abactinal surface. Superomarginal figs similar to the remaining abactinal figs, but with more numerous and slightly longer spines, forming a dense bundle (Fig. <xref ref-type="fig" rid="F7">7a</xref>). Papulae restricted to the abactinal surface. Actinal figs similar to the abactinal figs, but a little bigger and longer, having 1–3 divergent spines, also similar to the dorsal ones, but slightly longer (Fig. <xref ref-type="fig" rid="F7">7b</xref>). Inferomarginal figs similar to the remaining actinal figs. Adambulacral figs with three thin, vitreous, elongate spines (~0.035 mm), having the tips trifurcate (Fig. <xref ref-type="fig" rid="F7">7d</xref>). Six thin, vitreous, elongate oral spines (~0.43 mm) (Fig. <xref ref-type="fig" rid="F7">7e</xref>).</p><p><bold>Colour.</bold> Juvenile specimens vary from white to cream-coloured, larger juveniles are yellow to reddish, while adults are blue or greenish-blue (<xref ref-type="bibr" rid="B55">Hendler et al. 1995</xref>). <xref ref-type="bibr" rid="B22">Brito (1968)</xref> recorded a dark grayish-blue for 25 specimens from Trindade Island (ES).</p></tp:treatment-sec><tp:treatment-sec sec-type="Distribution"><title>Distribution.</title><p>Bermudas, Florida, Bahamas, Belize, Panama, and Brazil (<xref ref-type="bibr" rid="B151">Verrill 1915</xref>, <xref ref-type="bibr" rid="B33">Clark and Downey 1992</xref>, <xref ref-type="bibr" rid="B55">Hendler et al. 1995</xref>, <xref ref-type="bibr" rid="B4">Alvarado et al. 2008</xref>, <xref ref-type="bibr" rid="B12">Benavides-Serrato et al. 2011</xref>). In Brazil: BA, RJ, and Trindade Island (<xref ref-type="bibr" rid="B21">Brito 1962</xref>, <xref ref-type="bibr" rid="B22">1968</xref>, <xref ref-type="bibr" rid="B23">1971</xref>, <xref ref-type="bibr" rid="B109">Oliveira et al. 2010</xref>). In the presente study we record for the first time its presence in the State of Paraíba. Intertidal to 15 m in depth (<xref ref-type="bibr" rid="B55">Hendler et al. 1995</xref>).</p></tp:treatment-sec><tp:treatment-sec sec-type="Remarks"><title>Remarks.</title><p>Only two species of the genus <italic><tp:taxon-name><tp:taxon-name-part taxon-name-part-type="genus">Asterinides</tp:taxon-name-part></tp:taxon-name></italic> are known from the Atlantic Ocean, <italic><tp:taxon-name><tp:taxon-name-part taxon-name-part-type="genus">Asterinides</tp:taxon-name-part> <tp:taxon-name-part taxon-name-part-type="species">folium</tp:taxon-name-part></tp:taxon-name></italic> and <italic><tp:taxon-name><tp:taxon-name-part taxon-name-part-type="genus">Asterinides</tp:taxon-name-part> <tp:taxon-name-part taxon-name-part-type="species">hartmeyeri</tp:taxon-name-part></tp:taxon-name></italic> (Döderlein, 1910). The first is recorded for Bermudas and southern Brazil and the second only for the Caribbean region. According to <xref ref-type="bibr" rid="B33">Clark and Downey (1992)</xref> these species are partially sympatric, and for this reason have previously easily been confused with each other. In a revision of family <tp:taxon-name><tp:taxon-name-part taxon-name-part-type="family">Asterinidae</tp:taxon-name-part></tp:taxon-name> based on molecular and morphological data, <xref ref-type="bibr" rid="B111">O’Loughlin and Waters (2004)</xref> transferred <italic><tp:taxon-name><tp:taxon-name-part taxon-name-part-type="genus">Asterinides</tp:taxon-name-part> <tp:taxon-name-part taxon-name-part-type="species">folium</tp:taxon-name-part></tp:taxon-name></italic> and <italic><tp:taxon-name><tp:taxon-name-part taxon-name-part-type="genus">Asterinides</tp:taxon-name-part> <tp:taxon-name-part taxon-name-part-type="species">hartmeyeri</tp:taxon-name-part></tp:taxon-name></italic> from the genus <italic><tp:taxon-name><tp:taxon-name-part taxon-name-part-type="genus">Asterina</tp:taxon-name-part></tp:taxon-name></italic> to the genus <italic><tp:taxon-name><tp:taxon-name-part taxon-name-part-type="genus">Asterinides</tp:taxon-name-part></tp:taxon-name></italic>, remarking on the morphological similarities between these two species. <italic><tp:taxon-name><tp:taxon-name-part taxon-name-part-type="genus">Asterinides</tp:taxon-name-part> <tp:taxon-name-part taxon-name-part-type="species">folium</tp:taxon-name-part></tp:taxon-name></italic> differs from <italic><tp:taxon-name><tp:taxon-name-part taxon-name-part-type="genus">Asterinides</tp:taxon-name-part> <tp:taxon-name-part taxon-name-part-type="species">hartmeyeri</tp:taxon-name-part></tp:taxon-name></italic> for having bigger papular pores, 6 to 7 series of actinal figs and abactinal figs arranged into two rows. A broad discussion of the main differences between these two species is given by <xref ref-type="bibr" rid="B33">Clark and Downey (1992)</xref>. According to <xref ref-type="bibr" rid="B55">Hendler et al. (1995)</xref>, this species rarely reaches 2.5 cm in diameter. Specimens examined in this study had a larger ray (R, maximum of 7.76 mm) and differed from those described by Hendler (op cit.) for not having narrow radial areas inflated, having instead the abactinal surface completely inflated.</p></tp:treatment-sec><tp:treatment-sec sec-type="Ecological notes"><title>Ecological notes.</title><p>This species lives in association with coral reefs, being found particularly under rocks or corals of the reef flat (<xref ref-type="bibr" rid="B55">Hendler et al. 1995</xref>). The specimen from Paraíba recorded in this study was found associated with rhodolite beds at 10 m depth. Although the species is reported from several localities, is has never been found in large numbers (<xref ref-type="bibr" rid="B55">Hendler et al. 1995</xref>, <xref ref-type="bibr" rid="B12">Benavides-Serrato et al. 2011</xref>). Only <xref ref-type="bibr" rid="B23">Brito (1971)</xref> observed this species to be relatively abundant mainly under rocks at Trindade Island.</p></tp:treatment-sec><tp:treatment-sec><!--Section generated to contain objects referenced in tp:taxon-treatment.--><fig id="F7" position="float" orientation="portrait"><label>Figure 7.</label><caption><p>Some species of the order <tp:taxon-name><tp:taxon-name-part taxon-name-part-type="order">Valvatida</tp:taxon-name-part></tp:taxon-name> recorded in northeastern Brazil. <italic><tp:taxon-name><tp:taxon-name-part taxon-name-part-type="genus">Asterinides</tp:taxon-name-part> <tp:taxon-name-part taxon-name-part-type="species">folium</tp:taxon-name-part></tp:taxon-name></italic> <bold>(A–E)</bold> <bold>A</bold> Abactinal view, in detail the superomarginal figs <bold>B</bold> Actinal view, in detail actinal internidate area <bold>C</bold> Detail the abactinal intermediate are <bold>D</bold> Actinal view of the arm <bold>E</bold> Detail of the mouth; <italic><tp:taxon-name><tp:taxon-name-part taxon-name-part-type="genus">Mithrodia</tp:taxon-name-part> <tp:taxon-name-part taxon-name-part-type="species">clavigera</tp:taxon-name-part></tp:taxon-name></italic> <bold>(F–I)</bold> <bold>F</bold> Abactinal view <bold>G</bold> Actinal view, in detail the mouth <bold>H</bold> Abactinal view of the arm, in detail a spine, and <bold>I</bold> Actinal view of the arm.</p></caption><graphic xmlns:xlink="http://www.w3.org/1999/xlink" xlink:href="zookeys-449-001-g007.jpg" position="float" orientation="portrait" xlink:type="simple" id="oo_32973.jpg"/></fig></tp:treatment-sec><ref-list><ref id="B21"><mixed-citation xmlns:xlink="http://www.w3.org/1999/xlink" xlink:type="simple"><person-group><name name-style="western"><surname>Brito</surname><given-names>IM</given-names></name></person-group> (<year>1962</year>) <source>Ensaio de catálogo dos equinodermas do Brasil</source>. <publisher-name>Universidade do Brasil, Faculdade Nacional de Filosofia, Centro de Estudos Zoológicos</publisher-name> (<issue>13</issue>): <fpage>1</fpage>–<lpage>10</lpage>.</mixed-citation></ref><ref id="B22"><mixed-citation xmlns:xlink="http://www.w3.org/1999/xlink" xlink:type="simple"><person-group><name name-style="western"><surname>Brito</surname><given-names>IM</given-names></name></person-group> (<year>1968</year>) <article-title>Asteróides e equinóides do Estado da Guanabara e adjacências.</article-title><source>Boletim do Museu Nacional</source> (<issue>260</issue>): <fpage>1</fpage>–<lpage>51</lpage>.</mixed-citation></ref><ref id="B23"><mixed-citation xmlns:xlink="http://www.w3.org/1999/xlink" xlink:type="simple"><person-group><name name-style="western"><surname>Brito</surname><given-names>IM</given-names></name></person-group> (<year>1971</year>) <article-title>Contribuição ao conhecimento dos equinodermas da Ilha da Trindade.</article-title><source>Arquivos do Museu Nacional</source><volume>54</volume>: <fpage>261</fpage>–<lpage>265</lpage>.</mixed-citation></ref><ref id="B134"><mixed-citation xmlns:xlink="http://www.w3.org/1999/xlink" xlink:type="simple"><person-group><name name-style="western"><surname>Tommasi</surname><given-names>LR</given-names></name></person-group> (<year>1970</year>) <article-title>Lista de asteróides recentes do Brasil.</article-title><source>Contribuições do Instituto Oceanográfico, Universidade de São Paulo</source> (<issue>18</issue>): <fpage>1</fpage>–<lpage>61</lpage>.</mixed-citation></ref><ref id="B109"><mixed-citation xmlns:xlink="http://www.w3.org/1999/xlink" xlink:type="simple"><person-group><name name-style="western"><surname>Oliveira</surname><given-names>JP</given-names></name><name name-style="western"><surname>Oliveira</surname><given-names>J</given-names></name><name name-style="western"><surname>Manso</surname><given-names>CLC</given-names></name></person-group> (<year>2010</year>) <article-title>Inventário da coleção de equinodermos do LABIMAR, Campus Prof°. Alberto Carvalho, Universidade Federal de Sergipe.</article-title><source>Scientia Plena</source><volume>6</volume>: <fpage>1</fpage>–<lpage>14</lpage>.</mixed-citation></ref><ref id="B110"><mixed-citation xmlns:xlink="http://www.w3.org/1999/xlink" xlink:type="simple"><person-group><name name-style="western"><surname>O’Loughlin</surname><given-names>PM</given-names></name></person-group> (<year>2002</year>) <article-title>New genus and species of southern Australian and Pacific <tp:taxon-name><tp:taxon-name-part taxon-name-part-type="family">Asterinidae</tp:taxon-name-part></tp:taxon-name> (<tp:taxon-name><tp:taxon-name-part taxon-name-part-type="phylum">Echinodermata</tp:taxon-name-part></tp:taxon-name>, <tp:taxon-name><tp:taxon-name-part taxon-name-part-type="class">Asteroidea</tp:taxon-name-part></tp:taxon-name>).</article-title><source>Memoirs of Museum Victoria</source><volume>59</volume>: <fpage>277</fpage>–<lpage>296</lpage>.</mixed-citation></ref><ref id="B55"><mixed-citation xmlns:xlink="http://www.w3.org/1999/xlink" xlink:type="simple"><person-group><name name-style="western"><surname>Hendler</surname><given-names>G</given-names></name><name name-style="western"><surname>Miller</surname><given-names>JE</given-names></name><name name-style="western"><surname>Pawson</surname><given-names>DL</given-names></name><name name-style="western"><surname>Kier</surname><given-names>PM</given-names></name></person-group> (<year>1995</year>) <source>Sea stars, sea urchins and allies: echinoderms of Florida and the Caribbean.</source><publisher-name>Smithsonian Institution Press</publisher-name>, <publisher-loc>Washington</publisher-loc>, <size units="page">390 pp</size>.</mixed-citation></ref><ref id="B151"><mixed-citation xmlns:xlink="http://www.w3.org/1999/xlink" xlink:type="simple"><person-group><name name-style="western"><surname>Verrill</surname><given-names>AE</given-names></name></person-group> (<year>1915</year>) <article-title>Report on the starfishes of the West Indies, Florida, and Brazil, including those obtained by Bahamas Expedition from the University of Iowa in 1893.</article-title><source>Bulletin from the Laboratories of Natural History of the State University of Iowa</source><volume>7</volume>: <fpage>1</fpage>–<lpage>232</lpage>.</mixed-citation></ref><ref id="B33"><mixed-citation xmlns:xlink="http://www.w3.org/1999/xlink" xlink:type="simple"><person-group><name name-style="western"><surname>Clark</surname><given-names>AM</given-names></name><name name-style="western"><surname>Downey</surname><given-names>ME</given-names></name></person-group> (<year>1992</year>) <source>Starfishes of the Atlantic. Chapman &amp; Hall Identification Guides, 3.</source><publisher-name>Chapman &amp; Hall</publisher-name>, <publisher-loc>London, UK</publisher-loc>. ISBN <isbn>0-412-43280-3</isbn>, <size units="page">820 pp</size>.</mixed-citation></ref><ref id="B4"><mixed-citation xmlns:xlink="http://www.w3.org/1999/xlink" xlink:type="simple"><person-group><name name-style="western"><surname>Alvarado</surname><given-names>JJ</given-names></name><name name-style="western"><surname>Solís-Marín</surname><given-names>FA</given-names></name><name name-style="western"><surname>Ahearn</surname><given-names>C</given-names></name></person-group> (<year>2008</year>) <article-title>Equinodermos (<tp:taxon-name><tp:taxon-name-part taxon-name-part-type="phylum">Echinodermata</tp:taxon-name-part></tp:taxon-name>) del Caribe Centroamericano.</article-title><source>Revista de Biologia Tropical</source><volume>56</volume>: <fpage>37</fpage>–<lpage>55</lpage>.</mixed-citation></ref><ref id="B12"><mixed-citation xmlns:xlink="http://www.w3.org/1999/xlink" xlink:type="simple"><person-group><name name-style="western"><surname>Benavides-Serrato</surname><given-names>M</given-names></name><name name-style="western"><surname>Borrero-Pérez</surname><given-names>GH</given-names></name><name name-style="western"><surname>Dias Sanchez</surname><given-names>CM</given-names></name></person-group> (<year>2011</year>) <source>Equinodermos del Caribe colombiano I: <tp:taxon-name><tp:taxon-name-part taxon-name-part-type="class">Crinoidea</tp:taxon-name-part></tp:taxon-name>, <tp:taxon-name><tp:taxon-name-part taxon-name-part-type="class">Asteroidea</tp:taxon-name-part></tp:taxon-name> y <tp:taxon-name><tp:taxon-name-part taxon-name-part-type="class">Ophiuroidea</tp:taxon-name-part></tp:taxon-name>.</source><publisher-name>Serie de Publicaciones Especiales de Invemar</publisher-name>, <publisher-loc>22. Santa Marta</publisher-loc>, <size units="page">384 pp</size>.</mixed-citation></ref><ref id="B111"><mixed-citation xmlns:xlink="http://www.w3.org/1999/xlink" xlink:type="simple"><person-group><name name-style="western"><surname>O’Loughlin</surname><given-names>PM</given-names></name><name name-style="western"><surname>Waters</surname><given-names>JM</given-names></name></person-group> (<year>2004</year>) <article-title>A molecular and morphological revision of genera of <tp:taxon-name><tp:taxon-name-part taxon-name-part-type="family">Asterinidae</tp:taxon-name-part></tp:taxon-name> (<tp:taxon-name><tp:taxon-name-part taxon-name-part-type="phylum">Echinodermata</tp:taxon-name-part></tp:taxon-name>: <tp:taxon-name><tp:taxon-name-part taxon-name-part-type="class">Asteroidea</tp:taxon-name-part></tp:taxon-name>).</article-title><source>Memoirs of Museum Victoria</source><volume>61</volume>: <fpage>1</fpage>–<lpage>40</lpage>.</mixed-citation></ref></ref-list></tp:taxon-treatment>
