# Supplementary material for: Taxonomic guide and historical review of starfishes in northeastern Brazil (Echinodermata, Asteroidea)
Source: Zookeys. 2014 Oct 22;(449):1–56. doi: 10.3897/zookeys.449.6813 (PMC4233396; doi:10.3897/zookeys.449.6813)
Supplement: XML Treatment for Mithrodia clavigera [file zookeys.449.6813-treatment11.xml]

<!DOCTYPE tp:taxon-treatment
  PUBLIC "-//TaxonX//DTD Taxonomic Treatment Publishing DTD v0 20100105//EN" "tax-treatment-NSO.dtd">
<tp:taxon-treatment xmlns:tp="http://www.plazi.org/taxpub"><tp:treatment-meta><kwd-group><label>Taxon classification</label><kwd><named-content content-type="kingdom">Animalia</named-content></kwd><kwd><named-content content-type="order">Valvatida</named-content></kwd><kwd><named-content content-type="family">Mithrodiidae</named-content></kwd></kwd-group><mixed-citation publication-type="journal"><person-group><name><surname>Gondim</surname><given-names>Anne Isabelley</given-names></name><name><surname>Christoffersen</surname><given-names>Martin Lindsey</given-names></name><name><surname>Pereira Dias</surname><given-names>Thelma Lúcia</given-names></name></person-group><article-title>Taxonomic guide and historical review of starfishes in northeastern Brazil (<tp:taxon-name><tp:taxon-name-part taxon-name-part-type="phylum">Echinodermata</tp:taxon-name-part></tp:taxon-name>, <tp:taxon-name><tp:taxon-name-part taxon-name-part-type="class">Asteroidea</tp:taxon-name-part></tp:taxon-name>)</article-title><source>Zookeys</source><day>22</day><month>10</month><year>2014</year><volume>2014</volume><issue>449</issue><fpage>1</fpage><lpage>56</lpage><pub-id pub-id-type="doi">10.3897/zookeys.449.6813</pub-id></mixed-citation></tp:treatment-meta><tp:nomenclature><tp:taxon-name>
                                <tp:taxon-name-part taxon-name-part-type="genus">Mithrodia</tp:taxon-name-part>
                                <tp:taxon-name-part taxon-name-part-type="species">clavigera</tp:taxon-name-part>
                            </tp:taxon-name><tp:taxon-authority>(Lamarck, 1816)</tp:taxon-authority><xref ref-type="fig" rid="F7">Figure 7f–i</xref><tp:nomenclature-citation-list><tp:nomenclature-citation><tp:taxon-name><tp:taxon-name-part taxon-name-part-type="genus">Asterias</tp:taxon-name-part> <tp:taxon-name-part taxon-name-part-type="species">clavigera</tp:taxon-name-part></tp:taxon-name><comment> Lamarck, 1816: 562.</comment></tp:nomenclature-citation><tp:nomenclature-citation><tp:taxon-name><tp:taxon-name-part taxon-name-part-type="genus">Mithrodia</tp:taxon-name-part> <tp:taxon-name-part taxon-name-part-type="species">clavigera</tp:taxon-name-part></tp:taxon-name><comment> Verrill, 1870: 289.</comment></tp:nomenclature-citation><tp:nomenclature-citation><tp:taxon-name><tp:taxon-name-part taxon-name-part-type="genus">Mithrodia</tp:taxon-name-part> <tp:taxon-name-part taxon-name-part-type="species">spinulosa</tp:taxon-name-part></tp:taxon-name><comment> Gray, 1840: 288.</comment></tp:nomenclature-citation><tp:nomenclature-citation><tp:taxon-name><tp:taxon-name-part taxon-name-part-type="genus">Ophidiaster</tp:taxon-name-part> <tp:taxon-name-part taxon-name-part-type="species">echinulatus</tp:taxon-name-part></tp:taxon-name><comment> Müller &amp; Troschel, 1842: 32.</comment></tp:nomenclature-citation><tp:nomenclature-citation><tp:taxon-name><tp:taxon-name-part taxon-name-part-type="genus">Echinaster</tp:taxon-name-part> <tp:taxon-name-part taxon-name-part-type="species">echinulatus</tp:taxon-name-part></tp:taxon-name><comment> von Martens, 1866: 59.</comment></tp:nomenclature-citation><tp:nomenclature-citation><tp:taxon-name><tp:taxon-name-part taxon-name-part-type="genus">Mithrodia</tp:taxon-name-part> <tp:taxon-name-part taxon-name-part-type="species">clavigera</tp:taxon-name-part></tp:taxon-name><comment> Perrier, 1875: 378.</comment></tp:nomenclature-citation><tp:nomenclature-citation><tp:taxon-name><tp:taxon-name-part taxon-name-part-type="genus">Mithrodia</tp:taxon-name-part> <tp:taxon-name-part taxon-name-part-type="species">victoriae</tp:taxon-name-part></tp:taxon-name><comment> Bell, 1882: 123, pl. 6, fig. 2. <xref ref-type="bibr" rid="B21">Brito 1962</xref>: 3; <xref ref-type="bibr" rid="B22">1968</xref>: 16. <xref ref-type="bibr" rid="B134">Tommasi 1970</xref>: 19, fig. 55.</comment></tp:nomenclature-citation></tp:nomenclature-citation-list></tp:nomenclature><tp:treatment-sec sec-type="Material examined"><title>Material examined.</title><p>Paraíba: <named-content xmlns:xlink="http://www.w3.org/1999/xlink" content-type="dwc:verbatimCoordinates" xlink:type="simple">7°04'S; 34°41'W</named-content>, 1 spec., UFPB.ECH.880, 17.II.1981, 26m.</p></tp:treatment-sec><tp:treatment-sec sec-type="Type locality"><title>Type locality.</title><p>Unknown (<xref ref-type="bibr" rid="B33">Clark and Downey 1992</xref>).</p></tp:treatment-sec><tp:treatment-sec sec-type="Description"><title>Description.</title><p>Disk small (Fig. <xref ref-type="fig" rid="F7">7f</xref>). Five cylindrical and narrow arms (~2.52 mm) (Fig. <xref ref-type="fig" rid="F7">7f, g</xref>). Abactinal and actinal surfaces granulose (Fig. <xref ref-type="fig" rid="F7">7h</xref>). Skeleton formed by polygonal primary figs (usually hexagonal) that are widely spaced and united by secondary figs of rectangular shape, forming a reticulum. Some carinal and adradial figs with a long, narrow, and blunt spine (~0.77 mm). Papula large and single, found between the abactinal figs. Papulae restricted to abactinal surface. Granules covering body and spines small and with spinous tip. Granules from base of spines larger than at other localities. One conical and elongate subambulacral spine (~0.32 mm), forming a well defined row at base of ambulacral groove (Fig. <xref ref-type="fig" rid="F7">7i</xref>). Four slightly flattened adambulacral spines, the median ones being the largest. Eight short and rectangular oral spines, of which the median ones are largest (Fig. <xref ref-type="fig" rid="F7">7g</xref>).</p><p><bold>Colour.</bold> Arms banded with dark brown or red lines, unusually green (<xref ref-type="bibr" rid="B33">Clark and Downey 1992</xref>). Specimens preserved in alcohol become uniformly white.</p></tp:treatment-sec><tp:treatment-sec sec-type="Distribution"><title>Distribution.</title><p>Mexico, Cuba, Nicaragua, Brazil, Indo-Pacific (except Hawaii) (<xref ref-type="bibr" rid="B54">Hayashi 1940</xref>, <xref ref-type="bibr" rid="B1">Abreu-Pérez et al. 2005</xref>, <xref ref-type="bibr" rid="B4">Alvarado et al. 2008</xref>). In Brazil: ES (Vitória Banks) (<xref ref-type="bibr" rid="B22">Brito 1968</xref>, <xref ref-type="bibr" rid="B33">Clark and Downey 1992</xref>). In this study we provide the first record for northeastern Brazil. From 24 to 71m in depth (<xref ref-type="bibr" rid="B33">Clark and Downey 1992</xref>).</p></tp:treatment-sec><tp:treatment-sec sec-type="Remarks"><title>Remarks.</title><p><italic><tp:taxon-name><tp:taxon-name-part taxon-name-part-type="genus">Mithrodia</tp:taxon-name-part> <tp:taxon-name-part taxon-name-part-type="species">clavigera</tp:taxon-name-part></tp:taxon-name></italic> is the only species of the family <tp:taxon-name><tp:taxon-name-part taxon-name-part-type="family">Mithrodiidae</tp:taxon-name-part></tp:taxon-name> recorded for the Western Atlantic. For some time, two species were considered present: <italic><tp:taxon-name><tp:taxon-name-part taxon-name-part-type="genus">Mithrodia</tp:taxon-name-part> <tp:taxon-name-part taxon-name-part-type="species">clavigera</tp:taxon-name-part></tp:taxon-name></italic> and <italic><tp:taxon-name><tp:taxon-name-part taxon-name-part-type="genus">Mithrodia</tp:taxon-name-part> <tp:taxon-name-part taxon-name-part-type="species">victoriae</tp:taxon-name-part></tp:taxon-name></italic>. The later species was described by <xref ref-type="bibr" rid="B9">Bell (1882)</xref>, based on two small specimens from submerged banks of Vitória (Victoria Bank) (Espírito Santo, Brazil). Since its description the validity of <italic><tp:taxon-name><tp:taxon-name-part taxon-name-part-type="genus">Mithrodia</tp:taxon-name-part> <tp:taxon-name-part taxon-name-part-type="species">victoriae</tp:taxon-name-part></tp:taxon-name></italic> was questioned, and the distinction between these two species was discussed by <xref ref-type="bibr" rid="B40">Engel et al. (1948)</xref> and <xref ref-type="bibr" rid="B121">Pope and Rowe (1977)</xref>. These authors concluded that the species should be synonymized but, due to the lack of material, this action was not formally carried out. <xref ref-type="bibr" rid="B33">Clark and Downey (1992)</xref> analised a large number of individuals of several sizes and agreed with the observations of Engel et al. (op. cit.) and Pope and Rowe (op. cit.), considering the two species to be synonyms. The individual we analised is juvenile (R = 9.80 mm) and corresponds to the characterization of juvenile specimens by <xref ref-type="bibr" rid="B40">Engel et al. (1948)</xref>. These authors provide details on the aspect of the pedicellariae of <italic><tp:taxon-name><tp:taxon-name-part taxon-name-part-type="genus">Mithrodia</tp:taxon-name-part> <tp:taxon-name-part taxon-name-part-type="species">clavigera</tp:taxon-name-part></tp:taxon-name></italic>, but pedicellariae were not found in our specimen.</p></tp:treatment-sec><tp:treatment-sec sec-type="Ecological notes"><title>Ecological notes.</title><p>This species lives on hard substrates covered by incrusting organisms and in reef gravel (<xref ref-type="bibr" rid="B1">Abreu-Pérez et al. 2005</xref>). For Paraíba it was recorded associated with rhodolith banks. According to <xref ref-type="bibr" rid="B52">Guille et al. (1986)</xref> this species is more active during the night.</p></tp:treatment-sec><tp:treatment-sec><!--Section generated to contain objects referenced in tp:taxon-treatment.--><fig id="F7" position="float" orientation="portrait"><label>Figure 7.</label><caption><p>Some species of the order <tp:taxon-name><tp:taxon-name-part taxon-name-part-type="order">Valvatida</tp:taxon-name-part></tp:taxon-name> recorded in northeastern Brazil. <italic><tp:taxon-name><tp:taxon-name-part taxon-name-part-type="genus">Asterinides</tp:taxon-name-part> <tp:taxon-name-part taxon-name-part-type="species">folium</tp:taxon-name-part></tp:taxon-name></italic> <bold>(A–E)</bold> <bold>A</bold> Abactinal view, in detail the superomarginal figs <bold>B</bold> Actinal view, in detail actinal internidate area <bold>C</bold> Detail the abactinal intermediate are <bold>D</bold> Actinal view of the arm <bold>E</bold> Detail of the mouth; <italic><tp:taxon-name><tp:taxon-name-part taxon-name-part-type="genus">Mithrodia</tp:taxon-name-part> <tp:taxon-name-part taxon-name-part-type="species">clavigera</tp:taxon-name-part></tp:taxon-name></italic> <bold>(F–I)</bold> <bold>F</bold> Abactinal view <bold>G</bold> Actinal view, in detail the mouth <bold>H</bold> Abactinal view of the arm, in detail a spine, and <bold>I</bold> Actinal view of the arm.</p></caption><graphic xmlns:xlink="http://www.w3.org/1999/xlink" xlink:href="zookeys-449-001-g007.jpg" position="float" orientation="portrait" xlink:type="simple" id="oo_32973.jpg"/></fig></tp:treatment-sec><ref-list><ref id="B21"><mixed-citation xmlns:xlink="http://www.w3.org/1999/xlink" xlink:type="simple"><person-group><name name-style="western"><surname>Brito</surname><given-names>IM</given-names></name></person-group> (<year>1962</year>) <source>Ensaio de catálogo dos equinodermas do Brasil</source>. <publisher-name>Universidade do Brasil, Faculdade Nacional de Filosofia, Centro de Estudos Zoológicos</publisher-name> (<issue>13</issue>): <fpage>1</fpage>–<lpage>10</lpage>.</mixed-citation></ref><ref id="B22"><mixed-citation xmlns:xlink="http://www.w3.org/1999/xlink" xlink:type="simple"><person-group><name name-style="western"><surname>Brito</surname><given-names>IM</given-names></name></person-group> (<year>1968</year>) <article-title>Asteróides e equinóides do Estado da Guanabara e adjacências.</article-title><source>Boletim do Museu Nacional</source> (<issue>260</issue>): <fpage>1</fpage>–<lpage>51</lpage>.</mixed-citation></ref><ref id="B134"><mixed-citation xmlns:xlink="http://www.w3.org/1999/xlink" xlink:type="simple"><person-group><name name-style="western"><surname>Tommasi</surname><given-names>LR</given-names></name></person-group> (<year>1970</year>) <article-title>Lista de asteróides recentes do Brasil.</article-title><source>Contribuições do Instituto Oceanográfico, Universidade de São Paulo</source> (<issue>18</issue>): <fpage>1</fpage>–<lpage>61</lpage>.</mixed-citation></ref><ref id="B33"><mixed-citation xmlns:xlink="http://www.w3.org/1999/xlink" xlink:type="simple"><person-group><name name-style="western"><surname>Clark</surname><given-names>AM</given-names></name><name name-style="western"><surname>Downey</surname><given-names>ME</given-names></name></person-group> (<year>1992</year>) <source>Starfishes of the Atlantic. Chapman &amp; Hall Identification Guides, 3.</source><publisher-name>Chapman &amp; Hall</publisher-name>, <publisher-loc>London, UK</publisher-loc>. ISBN <isbn>0-412-43280-3</isbn>, <size units="page">820 pp</size>.</mixed-citation></ref><ref id="B54"><mixed-citation xmlns:xlink="http://www.w3.org/1999/xlink" xlink:type="simple"><person-group><name name-style="western"><surname>Hayashi</surname><given-names>R</given-names></name></person-group> (<year>1940</year>) <article-title>Contributions to the Classification of the sea-star of Japan.</article-title><source>Journal of the Faculty of Science Hokkaido</source><volume>7</volume>: <fpage>107</fpage>–<lpage>204</lpage>.</mixed-citation></ref><ref id="B1"><mixed-citation xmlns:xlink="http://www.w3.org/1999/xlink" xlink:type="simple"><person-group><name name-style="western"><surname>Abreu-Pérez</surname><given-names>M</given-names></name><name name-style="western"><surname>Solís-Marín</surname><given-names>FA</given-names></name><name name-style="western"><surname>Laguarda-Figueras</surname><given-names>A</given-names></name></person-group> (<year>2005</year>) <article-title>Catálogo de los equinodermos (<tp:taxon-name><tp:taxon-name-part taxon-name-part-type="phylum">Echinodermata</tp:taxon-name-part></tp:taxon-name>: <tp:taxon-name><tp:taxon-name-part taxon-name-part-type="class">Asteroidea</tp:taxon-name-part></tp:taxon-name> y <tp:taxon-name><tp:taxon-name-part taxon-name-part-type="class">Ophiuroidea</tp:taxon-name-part></tp:taxon-name>) nerítico-bentónicos del Arquipiélago Cubano.</article-title><source>Revista de Biologia Tropical</source><volume>53</volume>: <fpage>29</fpage>–<lpage>52</lpage>.</mixed-citation></ref><ref id="B4"><mixed-citation xmlns:xlink="http://www.w3.org/1999/xlink" xlink:type="simple"><person-group><name name-style="western"><surname>Alvarado</surname><given-names>JJ</given-names></name><name name-style="western"><surname>Solís-Marín</surname><given-names>FA</given-names></name><name name-style="western"><surname>Ahearn</surname><given-names>C</given-names></name></person-group> (<year>2008</year>) <article-title>Equinodermos (<tp:taxon-name><tp:taxon-name-part taxon-name-part-type="phylum">Echinodermata</tp:taxon-name-part></tp:taxon-name>) del Caribe Centroamericano.</article-title><source>Revista de Biologia Tropical</source><volume>56</volume>: <fpage>37</fpage>–<lpage>55</lpage>.</mixed-citation></ref><ref id="B9"><mixed-citation xmlns:xlink="http://www.w3.org/1999/xlink" xlink:type="simple"><person-group><name name-style="western"><surname>Bell</surname><given-names>FJ</given-names></name></person-group> (<year>1882</year>) <article-title>Descriptions of new or rare species of <tp:taxon-name><tp:taxon-name-part taxon-name-part-type="class">Asteroidea</tp:taxon-name-part></tp:taxon-name> in the collection of the British Museum.</article-title><source>Proceedings of the Zoological Society of London, Journal of Zoology</source>, <fpage>121</fpage>–<lpage>124</lpage>.</mixed-citation></ref><ref id="B40"><mixed-citation xmlns:xlink="http://www.w3.org/1999/xlink" xlink:type="simple"><person-group><name name-style="western"><surname>Engel</surname><given-names>H</given-names></name><name name-style="western"><surname>John</surname><given-names>DD</given-names></name><name name-style="western"><surname>Cherbonnier</surname><given-names>G</given-names></name></person-group> (<year>1948</year>) <article-title>The genus <italic><tp:taxon-name><tp:taxon-name-part taxon-name-part-type="genus">Mithrodia</tp:taxon-name-part></tp:taxon-name></italic> Gray, 1840.</article-title><source>Zoologische Verhandelingen</source><volume>2</volume>: <fpage>1</fpage>–<lpage>40</lpage>.</mixed-citation></ref><ref id="B121"><mixed-citation xmlns:xlink="http://www.w3.org/1999/xlink" xlink:type="simple"><person-group><name name-style="western"><surname>Pope</surname><given-names>EC</given-names></name><name name-style="western"><surname>Rowe</surname><given-names>FWE</given-names></name></person-group> (<year>1977</year>) <article-title>A new genus and two new species in the family <tp:taxon-name><tp:taxon-name-part taxon-name-part-type="family">Mithrodiidae</tp:taxon-name-part></tp:taxon-name> (<tp:taxon-name><tp:taxon-name-part taxon-name-part-type="phylum">Echinodermata</tp:taxon-name-part></tp:taxon-name>: <tp:taxon-name><tp:taxon-name-part taxon-name-part-type="class">Asteroidea</tp:taxon-name-part></tp:taxon-name>) with comments on the status of species of <italic><tp:taxon-name><tp:taxon-name-part taxon-name-part-type="genus">Mithrodia</tp:taxon-name-part></tp:taxon-name></italic> Gray, 1840.</article-title><source>Australian Zoology</source><volume>19</volume>: <fpage>201</fpage>–<lpage>216</lpage>.</mixed-citation></ref><ref id="B52"><mixed-citation xmlns:xlink="http://www.w3.org/1999/xlink" xlink:type="simple"><person-group><name name-style="western"><surname>Guille</surname><given-names>A</given-names></name><name name-style="western"><surname>Laboute</surname><given-names>P</given-names></name><name name-style="western"><surname>Menou</surname><given-names>JL</given-names></name></person-group> (<year>1986</year>) <source>Guide des etoiles de mer, oursins et autres echinodermes du lagon de Nouvelle-Caledonie</source>. <publisher-name>Edition de l’Orstom</publisher-name>, <publisher-loc>Paris</publisher-loc>. <comment>Colletion FauneTropicale. N° 25</comment>.</mixed-citation></ref></ref-list></tp:taxon-treatment>
