# Supplementary material for: Taxonomic guide and historical review of starfishes in northeastern Brazil (Echinodermata, Asteroidea)
Source: Zookeys. 2014 Oct 22;(449):1–56. doi: 10.3897/zookeys.449.6813 (PMC4233396; doi:10.3897/zookeys.449.6813)
Supplement: XML Treatment for Oreaster reticulatus [file zookeys.449.6813-treatment12.xml]

<!DOCTYPE tp:taxon-treatment
  PUBLIC "-//TaxonX//DTD Taxonomic Treatment Publishing DTD v0 20100105//EN" "tax-treatment-NSO.dtd">
<tp:taxon-treatment xmlns:tp="http://www.plazi.org/taxpub"><tp:treatment-meta><kwd-group><label>Taxon classification</label><kwd><named-content content-type="kingdom">Animalia</named-content></kwd><kwd><named-content content-type="order">Valvatida</named-content></kwd><kwd><named-content content-type="family">Oreasteridae</named-content></kwd></kwd-group><mixed-citation publication-type="journal"><person-group><name><surname>Gondim</surname><given-names>Anne Isabelley</given-names></name><name><surname>Christoffersen</surname><given-names>Martin Lindsey</given-names></name><name><surname>Pereira Dias</surname><given-names>Thelma Lúcia</given-names></name></person-group><article-title>Taxonomic guide and historical review of starfishes in northeastern Brazil (<tp:taxon-name><tp:taxon-name-part taxon-name-part-type="phylum">Echinodermata</tp:taxon-name-part></tp:taxon-name>, <tp:taxon-name><tp:taxon-name-part taxon-name-part-type="class">Asteroidea</tp:taxon-name-part></tp:taxon-name>)</article-title><source>Zookeys</source><day>22</day><month>10</month><year>2014</year><volume>2014</volume><issue>449</issue><fpage>1</fpage><lpage>56</lpage><pub-id pub-id-type="doi">10.3897/zookeys.449.6813</pub-id></mixed-citation></tp:treatment-meta><tp:nomenclature><tp:taxon-name>
                                <tp:taxon-name-part taxon-name-part-type="genus">Oreaster</tp:taxon-name-part>
                                <tp:taxon-name-part taxon-name-part-type="species">reticulatus</tp:taxon-name-part>
                            </tp:taxon-name><tp:taxon-authority>(Linnaeus, 1758)</tp:taxon-authority><xref ref-type="fig" rid="F8">Figure 8a–g</xref><xref ref-type="fig" rid="F12">, 12c</xref><!--PageBreak--><!--PageBreak--><!--PageBreak--><!--PageBreak--><tp:nomenclature-citation-list><tp:nomenclature-citation><tp:taxon-name><tp:taxon-name-part taxon-name-part-type="genus">Asterias</tp:taxon-name-part> <tp:taxon-name-part taxon-name-part-type="species">gigas</tp:taxon-name-part></tp:taxon-name><comment> Linnaeus, 1753: 114.</comment></tp:nomenclature-citation><tp:nomenclature-citation><tp:taxon-name><tp:taxon-name-part taxon-name-part-type="genus">Asterias</tp:taxon-name-part> <tp:taxon-name-part taxon-name-part-type="species">reticulata</tp:taxon-name-part></tp:taxon-name><comment> Linnaeus, 1758: 661.</comment></tp:nomenclature-citation><tp:nomenclature-citation><tp:taxon-name><tp:taxon-name-part taxon-name-part-type="genus">Pentaceros</tp:taxon-name-part> <tp:taxon-name-part taxon-name-part-type="species">reticulatus</tp:taxon-name-part></tp:taxon-name><comment> Gray, 1840: 276.</comment></tp:nomenclature-citation><tp:nomenclature-citation><tp:taxon-name><tp:taxon-name-part taxon-name-part-type="genus">Oreaster</tp:taxon-name-part> <tp:taxon-name-part taxon-name-part-type="species">reticulatus</tp:taxon-name-part></tp:taxon-name><comment> Linnaeus, 1758. <xref ref-type="bibr" rid="B132">Tommasi 1958</xref>: 16–17, pl. 3, fig. 2; <xref ref-type="bibr" rid="B134">1970</xref>: 10–11, fig. 31. <xref ref-type="bibr" rid="B21">Brito 1962</xref>: 3; <xref ref-type="bibr" rid="B22">1968</xref>: 5–6, pl. 2, figs 1–3. <xref ref-type="bibr" rid="B72">Lima-Verde 1969</xref>: 11. <xref ref-type="bibr" rid="B41">Fernandes et al. 2002</xref>: 422. <xref ref-type="bibr" rid="B84">Magalhães et al. 2005</xref>: 63. <xref ref-type="bibr" rid="B143">Ventura et al. 2007</xref>: 238. <xref ref-type="bibr" rid="B89">Manso et al. 2008</xref>: 185, fig. 8c, d, e. <xref ref-type="bibr" rid="B157">Xavier 2010</xref>: 75. <xref ref-type="bibr" rid="B5">Alves et al. 2010</xref>: 757. <xref ref-type="bibr" rid="B98">Miranda et al. 2012</xref>: 143, 144.</comment></tp:nomenclature-citation><tp:nomenclature-citation><tp:taxon-name><tp:taxon-name-part taxon-name-part-type="genus">Oreaster</tp:taxon-name-part> <tp:taxon-name-part taxon-name-part-type="species">aculeatus</tp:taxon-name-part></tp:taxon-name><comment> Müller &amp; Troschel, 1842: 50.</comment></tp:nomenclature-citation><tp:nomenclature-citation><tp:taxon-name><tp:taxon-name-part taxon-name-part-type="genus">Oreaster</tp:taxon-name-part> <tp:taxon-name-part taxon-name-part-type="species">lapidarius</tp:taxon-name-part></tp:taxon-name><comment> Grube, 1857: 342.</comment></tp:nomenclature-citation><tp:nomenclature-citation><tp:taxon-name><tp:taxon-name-part taxon-name-part-type="genus">Oreaster</tp:taxon-name-part> <tp:taxon-name-part taxon-name-part-type="species">tuberosus</tp:taxon-name-part></tp:taxon-name><comment> Möbius, 1859: 6.</comment></tp:nomenclature-citation><tp:nomenclature-citation><tp:taxon-name><tp:taxon-name-part taxon-name-part-type="genus">Oreaster</tp:taxon-name-part> <tp:taxon-name-part taxon-name-part-type="species">gigas</tp:taxon-name-part></tp:taxon-name><comment> Lütken, 1860: 64–75.</comment></tp:nomenclature-citation><tp:nomenclature-citation><tp:taxon-name><tp:taxon-name-part taxon-name-part-type="genus">Oreaster</tp:taxon-name-part> <tp:taxon-name-part taxon-name-part-type="species">reticulatus</tp:taxon-name-part> <tp:taxon-name-part taxon-name-part-type="infraspecific-rank">var.</tp:taxon-name-part> <tp:taxon-name-part taxon-name-part-type="variety">bermudensis</tp:taxon-name-part></tp:taxon-name><comment> H.L. Clark, 1942: 372, figs 1–2.</comment></tp:nomenclature-citation></tp:nomenclature-citation-list></tp:nomenclature><tp:treatment-sec sec-type="Material examined"><title>Material examined.</title><p>Ceará: off Fortaleza, 1spec., UFPB/ECH.1255, Geomar XXIV, V.1985. Paraíba: 1spec., UFPB/ECH.1579, 26.X.1980; Cabedelo, Farol de Cabedelo Reef, UFPB/ECH.1254, 22.I.1981, 26m; 1spec., UFPB/ECH.1588, 26.X.1980; <named-content xmlns:xlink="http://www.w3.org/1999/xlink" content-type="dwc:verbatimCoordinates" xlink:type="simple">6°39'S; 34°49'W</named-content>, 1spec., UFPB/ECH.1575, 28.V.1981, 20m; <named-content xmlns:xlink="http://www.w3.org/1999/xlink" content-type="dwc:verbatimCoordinates" xlink:type="simple">6°39'5"S; 34°46'W</named-content>, 1spec., UFPB/ECH.1429, 1spec., 29.V.1981, 35m; <named-content xmlns:xlink="http://www.w3.org/1999/xlink" content-type="dwc:verbatimCoordinates" xlink:type="simple">6°39´05"S; 34°49"W</named-content>, 1spec., UFPB/ECH.1251, 28.V.1981, 20m; <named-content xmlns:xlink="http://www.w3.org/1999/xlink" content-type="dwc:verbatimCoordinates" xlink:type="simple">6°39'05"S; 34°49'W</named-content>, 1spec., UFPB/ECH.1578, 28.V.1981, 20m; <named-content xmlns:xlink="http://www.w3.org/1999/xlink" content-type="dwc:verbatimCoordinates" xlink:type="simple">6°50'S; 34°47'W</named-content>, 1spec., UFPB/ECH.1253, 11.V.1981, 18m; <named-content xmlns:xlink="http://www.w3.org/1999/xlink" content-type="dwc:verbatimCoordinates" xlink:type="simple">6°52'S; 34°46'W</named-content>, 1spec., UFPB/ECH.1872, 19.II.1981, 18m; <named-content xmlns:xlink="http://www.w3.org/1999/xlink" content-type="dwc:verbatimCoordinates" xlink:type="simple">6°52'S; 34°48'W</named-content>, 1spec., UFPB/ECH.1590, 04.II.1981, 10m; <named-content xmlns:xlink="http://www.w3.org/1999/xlink" content-type="dwc:verbatimCoordinates" xlink:type="simple">6°52'S; 34°49'W</named-content>, 1spec., UFPB/ECH.1593, 04.II.1981, 12m; <named-content xmlns:xlink="http://www.w3.org/1999/xlink" content-type="dwc:verbatimCoordinates" xlink:type="simple">6°57'S; 34°41'W</named-content>, 1spc., UFPB/ECH.1577, 12.II.1981, 26m; <named-content xmlns:xlink="http://www.w3.org/1999/xlink" content-type="dwc:verbatimCoordinates" xlink:type="simple">7°01'S; 34°47'05"W</named-content>, 2spec., UFPB/ECH.1252, 02.V.1981, 11m; <named-content xmlns:xlink="http://www.w3.org/1999/xlink" content-type="dwc:verbatimCoordinates" xlink:type="simple">7°04'S; 34°41'W</named-content>, 2spec., UFPB/ECH.1576, 17.II.1981, 22m; <named-content xmlns:xlink="http://www.w3.org/1999/xlink" content-type="dwc:verbatimCoordinates" xlink:type="simple">07°04'24,4"S; 034°47'49"W</named-content>, 1spec., UFPB/ECH.1871, 24.VI.2005, 6m; <named-content xmlns:xlink="http://www.w3.org/1999/xlink" content-type="dwc:verbatimCoordinates" xlink:type="simple">7°07'S; 34°47'W</named-content>, 1spec., UFPB/ECH.1430, 05.II.1981, 10m; <named-content xmlns:xlink="http://www.w3.org/1999/xlink" content-type="dwc:verbatimCoordinates" xlink:type="simple">7°10'S; 34°38'W</named-content>, 1spec., UFPB/ECH.1873, 26.03.1981, 25m; <named-content xmlns:xlink="http://www.w3.org/1999/xlink" content-type="dwc:verbatimCoordinates" xlink:type="simple">7°13'S; 34°42'W</named-content>, 1spec., UFPB/ECH.1574, 27.III.1981, 10m; <named-content xmlns:xlink="http://www.w3.org/1999/xlink" content-type="dwc:verbatimCoordinates" xlink:type="simple">7°34'S; 34°39'W</named-content>, 1spec., UFPB/ECH.1594, 1spec., <named-content xmlns:xlink="http://www.w3.org/1999/xlink" content-type="dwc:verbatimCoordinates" xlink:type="simple">7°34'S; 34°39'W</named-content>, Paraíba, 22.I.1981, 26m. Pernambuco: Itamaracá Island, 4spec., UFPB/ECH.1581, VIII.1980, 20m; Suape Beach, 1spec., UFPB/ECH.1580, I.1980.</p></tp:treatment-sec><tp:treatment-sec sec-type="Type locality"><title>Type locality.</title><p>‘Las Antillas Occidentales’ or ‘Spanish West Indies’ (<xref ref-type="bibr" rid="B33">Clark and Downey 1992</xref>).</p></tp:treatment-sec><tp:treatment-sec sec-type="Description"><title>Description.</title><p>Body pentagonal. Disk high, inflated, concave on actinal side (Fig. <xref ref-type="fig" rid="F8">8a, b</xref>). Five short arms (Fig. <xref ref-type="fig" rid="F8">8a</xref>). Abactinal figs with one thick, short, blunt spine (~2.43 mm). Among these figs there occur papular areas, which are covered by small granules and bivalve pedicellariae (Fig. <xref ref-type="fig" rid="F8">8c</xref>). These granules cover the entire body, including the bases of the spines. Superomarginal figs with one short, thick and blunt spine (~3.38 mm), determining the margin of the body. Inferomarginal figs similar to superomarginal figs, with one or two small and thick spines. Papular areas restricted to abactinal surface. Actinal surface granulose, with a great number of pedicellariae, especially in areas near the mouth and abulacral groove. Actinal figs with 1–2 short, conical, and blunt spines (~1.53 mm). Ambulacral figs with 5–6 short and flattened spines, of which the median spines are the largest (Fig. <xref ref-type="fig" rid="F8">8e</xref>). Short, conical, spines (~3.16 mm) form a well defined row of spines on the margins of the ambulacral grooves. Four short, thick, blunt oral spines (Fig. <xref ref-type="fig" rid="F8">8d</xref>). Sessile bivalve pedicellariae distributed over entire body of animal (Fig. <xref ref-type="fig" rid="F8">8f</xref>). Skeleton formed by conical, abactinal figs interconnected by secondarily elongated and widened figs, arranged into a reticulum (Fig. <xref ref-type="fig" rid="F8">8g</xref>).</p><fig id="F7" position="float" orientation="portrait"><label>Figure 7.</label><caption><p>Some species of the order <tp:taxon-name><tp:taxon-name-part taxon-name-part-type="order">Valvatida</tp:taxon-name-part></tp:taxon-name> recorded in northeastern Brazil. <italic><tp:taxon-name><tp:taxon-name-part taxon-name-part-type="genus">Asterinides</tp:taxon-name-part> <tp:taxon-name-part taxon-name-part-type="species">folium</tp:taxon-name-part></tp:taxon-name></italic> <bold>(A–E)</bold> <bold>A</bold> Abactinal view, in detail the superomarginal figs <bold>B</bold> Actinal view, in detail actinal internidate area <bold>C</bold> Detail the abactinal intermediate are <bold>D</bold> Actinal view of the arm <bold>E</bold> Detail of the mouth; <italic><tp:taxon-name><tp:taxon-name-part taxon-name-part-type="genus">Mithrodia</tp:taxon-name-part> <tp:taxon-name-part taxon-name-part-type="species">clavigera</tp:taxon-name-part></tp:taxon-name></italic> <bold>(F–I)</bold> <bold>F</bold> Abactinal view <bold>G</bold> Actinal view, in detail the mouth <bold>H</bold> Abactinal view of the arm, in detail a spine, and <bold>I</bold> Actinal view of the arm.</p></caption><graphic xmlns:xlink="http://www.w3.org/1999/xlink" xlink:href="zookeys-449-001-g007.jpg" position="float" orientation="portrait" xlink:type="simple" id="oo_32973.jpg"/></fig><p><bold>Colour.</bold> According to <xref ref-type="bibr" rid="B55">Hendler et al. (1995)</xref> and <xref ref-type="bibr" rid="B151">Verrill (1915)</xref> the colour pattern of this species is very variable, even among individuals from a same population. Along the Brazilian coast the most common colour is orange or brownish red. Yet juvenile individuals differ significantly from adults. According to <xref ref-type="bibr" rid="B12">Benavides-Serrato et al. (2011)</xref> and <xref ref-type="bibr" rid="B55">Hendler et al. (1995)</xref> the aboral surface of juveniles is frequently olive-green and usually presents green-grey or coffe-coloured spots. In the adults, on the other hand, this colour is orange with lighter or darker tubercles on the disk and arms. The oral surface in both stages is beige or cream-coloured.</p></tp:treatment-sec><tp:treatment-sec sec-type="Distribution"><title>Distribution.</title><p>North and South Carolina, the Bermudas, the Bahamas, Belize, Guatemala, Honduras, Cuba, Nicaragua, Costa Rica, Venezuela, Brazil, and Cabo Verde (<xref ref-type="bibr" rid="B134">Tommasi 1970</xref>, <xref ref-type="bibr" rid="B153">Walenkamp 1976</xref>, <xref ref-type="bibr" rid="B55">Hendler et al. 1995</xref>, <xref ref-type="bibr" rid="B143">Ventura et al. 2007</xref>, <xref ref-type="bibr" rid="B4">Alvarado et al. 2008</xref>, <xref ref-type="bibr" rid="B37">del Valle García et al. 2008</xref>). In Brazil: MA, CE, PB, PE, AL, BA, RJ, SP, and SC, incluinding Abrolhos and Trindade Island (<xref ref-type="bibr" rid="B122">Rathbun 1879</xref>, <xref ref-type="bibr" rid="B151">Verrill 1915</xref>, <xref ref-type="bibr" rid="B35">Clark 1942</xref>, <xref ref-type="bibr" rid="B132">Tommasi 1958</xref>, <xref ref-type="bibr" rid="B134">1970</xref>, <xref ref-type="bibr" rid="B21">Brito 1962</xref>, <xref ref-type="bibr" rid="B22">1968</xref>, <xref ref-type="bibr" rid="B72">Lima-Verde 1969</xref>, <!--PageBreak--><xref ref-type="bibr" rid="B41">Fernandes et al. 2002</xref>, <xref ref-type="bibr" rid="B84">Magalhães et al. 2005</xref>, <xref ref-type="bibr" rid="B157">Xavier 2010</xref>, <xref ref-type="bibr" rid="B98">Miranda et al. 2012</xref>). In this study we record the species for the first time in the States of Rio Grande do Norte, and Alagoas. From 0 to 800 m in depth, being most abundant up to 50 m.</p></tp:treatment-sec><tp:treatment-sec sec-type="Remarks"><title>Remarks.</title><p>Only two species of the genus <italic><tp:taxon-name><tp:taxon-name-part taxon-name-part-type="genus">Oreaster</tp:taxon-name-part></tp:taxon-name></italic> are known for the Atlantic Ocean, <italic><tp:taxon-name><tp:taxon-name-part taxon-name-part-type="genus">Oreaster</tp:taxon-name-part> <tp:taxon-name-part taxon-name-part-type="species">clavatus</tp:taxon-name-part></tp:taxon-name></italic> and <italic><tp:taxon-name><tp:taxon-name-part taxon-name-part-type="genus">Oreaster</tp:taxon-name-part> <tp:taxon-name-part taxon-name-part-type="species">reticulatus</tp:taxon-name-part></tp:taxon-name></italic>. The first is known only from the Island of Cape Verde, São Thomé and the Gulf of Guinea. The second, occurs widely throughout the West Atlantic, from North Carolina to the south of Brazil (<xref ref-type="bibr" rid="B33">Clark and Downey 1992</xref>), its known southern limit being located in the State of Santa Catarina. <italic><tp:taxon-name><tp:taxon-name-part taxon-name-part-type="genus">Oreaster</tp:taxon-name-part> <tp:taxon-name-part taxon-name-part-type="species">reticulatus</tp:taxon-name-part></tp:taxon-name></italic> differs from its congeneric <italic><tp:taxon-name><tp:taxon-name-part taxon-name-part-type="genus">Oreaster</tp:taxon-name-part> <tp:taxon-name-part taxon-name-part-type="species">clavatus</tp:taxon-name-part></tp:taxon-name></italic> for presenting an inflated body and abactinal figs with tubercules or spines. <xref ref-type="bibr" rid="B35">Clark (1942)</xref> described the variety <tp:taxon-name><tp:taxon-name-part taxon-name-part-type="genus">Oreaster</tp:taxon-name-part> <tp:taxon-name-part taxon-name-part-type="species">reticulatus</tp:taxon-name-part> <tp:taxon-name-part taxon-name-part-type="infraspecific-rank">var.</tp:taxon-name-part> <tp:taxon-name-part taxon-name-part-type="variety">bermudensis</tp:taxon-name-part></tp:taxon-name> on the basis of the irregular placement of spines and papulae on the abactinal surface and of the presence of only one spine on the actinal figs. However, these characters also occur in other specimens from the Atlantic and thus do not sustain the name. According to <xref ref-type="bibr" rid="B55">Hendler et al. (1995)</xref> the species may attain a disk diameter of up to 500 mm. We observed morphological variations in both juveniles and adults, but were not able to correlate these with colour patterns in this preserved material.</p></tp:treatment-sec><tp:treatment-sec sec-type="Ecological notes"><title>Ecological notes.</title><p>The species lives in shallow reef environments with calm water, coastal lagoons, seagrass beds (<italic><tp:taxon-name><tp:taxon-name-part taxon-name-part-type="genus">Thalassia</tp:taxon-name-part></tp:taxon-name></italic>, <italic><tp:taxon-name><tp:taxon-name-part taxon-name-part-type="genus">Halodule</tp:taxon-name-part></tp:taxon-name></italic> and <italic><tp:taxon-name><tp:taxon-name-part taxon-name-part-type="genus">Syringodium</tp:taxon-name-part></tp:taxon-name></italic>), and mangrove channels (<xref ref-type="bibr" rid="B12">Benavides-Serrato et al. 2011</xref>). In this study the species was recorded in rhodolite beds and coastal reefs below 6 m. According to <xref ref-type="bibr" rid="B151">Verrill (1915)</xref> <italic><tp:taxon-name><tp:taxon-name-part taxon-name-part-type="genus">Oreaster</tp:taxon-name-part> <tp:taxon-name-part taxon-name-part-type="species">reticulatus</tp:taxon-name-part></tp:taxon-name></italic> was the most abundant species in the States of Bahia and Pernambuco. Presently it is difficult to find along the northeastern coast of Brazil, and is listed as vulnerable to extinction (<xref ref-type="bibr" rid="B81">Machado et al. 2008</xref>). This is an omnivorous species, feeding mainly on microorganisms from organic matter associated with the sand of seagrass beds and algal substrates. However, it is also an opportunistic predator of echinoderms, such as <italic><tp:taxon-name><tp:taxon-name-part taxon-name-part-type="genus">Tripneustes</tp:taxon-name-part> <tp:taxon-name-part taxon-name-part-type="species">ventricosus</tp:taxon-name-part></tp:taxon-name></italic> (Lamarck, 1816) and <italic><tp:taxon-name><tp:taxon-name-part taxon-name-part-type="genus">Meoma</tp:taxon-name-part> <tp:taxon-name-part taxon-name-part-type="species">ventricosa</tp:taxon-name-part> <tp:taxon-name-part taxon-name-part-type="subspecies">ventricosa</tp:taxon-name-part></tp:taxon-name></italic> (Lamark, 1816), as well as of individuals belonging to its own species and to a large variety of sponges (<xref ref-type="bibr" rid="B55">Hendler et al. 1995</xref>). The only known predator of adults belonging to this species is the gastropod <italic><tp:taxon-name><tp:taxon-name-part taxon-name-part-type="genus">Charonia</tp:taxon-name-part> <tp:taxon-name-part taxon-name-part-type="species">variegata</tp:taxon-name-part></tp:taxon-name></italic> (Lamarck, 1816), while young individuals are known to be eaten by a great variety of fishes (<xref ref-type="bibr" rid="B125">Scheibling 1980</xref>).</p></tp:treatment-sec><tp:treatment-sec><!--Section generated to contain objects referenced in tp:taxon-treatment.--><fig id="F8" position="float" orientation="portrait"><label>Figure 8.</label><caption><p>Some species of the order <tp:taxon-name><tp:taxon-name-part taxon-name-part-type="order">Valvatida</tp:taxon-name-part></tp:taxon-name> recorded in northeastern Brazil. <italic><tp:taxon-name><tp:taxon-name-part taxon-name-part-type="genus">Oreaster</tp:taxon-name-part> <tp:taxon-name-part taxon-name-part-type="species">reticulatus</tp:taxon-name-part></tp:taxon-name></italic> <bold>(A–G)</bold> <bold>A</bold> Abactinal view <bold>B</bold> Actinal view <bold>C</bold> Detail view da abactinal surface <bold>D</bold> Detail of the mouth <bold>E</bold> Actinal view of the arm <bold>F</bold> Detail of the bivalve pedicellariae, and <bold>G</bold> Skeleton, in detail its arrangement into a reticulum.</p></caption><graphic xmlns:xlink="http://www.w3.org/1999/xlink" xlink:href="zookeys-449-001-g008.jpg" position="float" orientation="portrait" xlink:type="simple" id="oo_32974.jpg"/></fig><fig id="F12" position="float" orientation="portrait"><label>Figure 12.</label><caption><p>Some common starfishes in their natural habitat. <bold>A</bold> <italic><tp:taxon-name><tp:taxon-name-part taxon-name-part-type="genus">Luidia</tp:taxon-name-part> <tp:taxon-name-part taxon-name-part-type="species">senegalensis</tp:taxon-name-part></tp:taxon-name></italic> in a sand beach <bold>B</bold> <italic><tp:taxon-name><tp:taxon-name-part taxon-name-part-type="genus">Astropecten</tp:taxon-name-part> <tp:taxon-name-part taxon-name-part-type="species">marginatus</tp:taxon-name-part></tp:taxon-name></italic> in a hypersaline mangrove <bold>C</bold> <italic><tp:taxon-name><tp:taxon-name-part taxon-name-part-type="genus">Oreaster</tp:taxon-name-part> <tp:taxon-name-part taxon-name-part-type="species">reticulatus</tp:taxon-name-part></tp:taxon-name></italic> in a sand beach <bold>D</bold> <italic><tp:taxon-name><tp:taxon-name-part taxon-name-part-type="genus">Linckia</tp:taxon-name-part> <tp:taxon-name-part taxon-name-part-type="species">guildingi</tp:taxon-name-part></tp:taxon-name></italic> on coral reefs <bold>E</bold> <tp:taxon-name><tp:taxon-name-part taxon-name-part-type="genus">Echinaster</tp:taxon-name-part> (<tp:taxon-name-part taxon-name-part-type="subgenus">Othilia</tp:taxon-name-part>) <tp:taxon-name-part taxon-name-part-type="species">echinophorus</tp:taxon-name-part></tp:taxon-name> in seagrass beds and <bold>F</bold> <tp:taxon-name><tp:taxon-name-part taxon-name-part-type="genus">Echinaster</tp:taxon-name-part> (<tp:taxon-name-part taxon-name-part-type="subgenus">Othilia</tp:taxon-name-part>) <tp:taxon-name-part taxon-name-part-type="species">echinophorus</tp:taxon-name-part></tp:taxon-name> over the muddy bottom of a hypersaline mangrove. Photos: Thelma LP Dias.</p></caption><graphic xmlns:xlink="http://www.w3.org/1999/xlink" xlink:href="zookeys-449-001-g012.jpg" position="float" orientation="portrait" xlink:type="simple" id="oo_32978.jpg"/></fig></tp:treatment-sec><ref-list><ref id="B132"><mixed-citation xmlns:xlink="http://www.w3.org/1999/xlink" xlink:type="simple"><person-group><name name-style="western"><surname>Tommasi</surname><given-names>LR</given-names></name></person-group> (<year>1958</year>) <article-title>Os equinodermos do litoral de São Paulo.</article-title><source>Contribuições do Instituto Oceanográfico, Universidade de São Paulo</source> (<issue>2</issue>): <fpage>1</fpage>–<lpage>27</lpage>.</mixed-citation></ref><ref id="B134"><mixed-citation xmlns:xlink="http://www.w3.org/1999/xlink" xlink:type="simple"><person-group><name name-style="western"><surname>Tommasi</surname><given-names>LR</given-names></name></person-group> (<year>1970</year>) <article-title>Lista de asteróides recentes do Brasil.</article-title><source>Contribuições do Instituto Oceanográfico, Universidade de São Paulo</source> (<issue>18</issue>): <fpage>1</fpage>–<lpage>61</lpage>.</mixed-citation></ref><ref id="B21"><mixed-citation xmlns:xlink="http://www.w3.org/1999/xlink" xlink:type="simple"><person-group><name name-style="western"><surname>Brito</surname><given-names>IM</given-names></name></person-group> (<year>1962</year>) <source>Ensaio de catálogo dos equinodermas do Brasil</source>. <publisher-name>Universidade do Brasil, Faculdade Nacional de Filosofia, Centro de Estudos Zoológicos</publisher-name> (<issue>13</issue>): <fpage>1</fpage>–<lpage>10</lpage>.</mixed-citation></ref><ref id="B22"><mixed-citation xmlns:xlink="http://www.w3.org/1999/xlink" xlink:type="simple"><person-group><name name-style="western"><surname>Brito</surname><given-names>IM</given-names></name></person-group> (<year>1968</year>) <article-title>Asteróides e equinóides do Estado da Guanabara e adjacências.</article-title><source>Boletim do Museu Nacional</source> (<issue>260</issue>): <fpage>1</fpage>–<lpage>51</lpage>.</mixed-citation></ref><ref id="B72"><mixed-citation xmlns:xlink="http://www.w3.org/1999/xlink" xlink:type="simple"><person-group><name name-style="western"><surname>Lima-Verde</surname><given-names>JS</given-names></name></person-group> (<year>1969</year>) <article-title>Primeira contribuição ao inventário dos Echinodermas do nordeste Brasileiro.</article-title><source>Arquivos de Ciências do Mar</source><volume>9</volume>: <fpage>9</fpage>–<lpage>13</lpage>.</mixed-citation></ref><ref id="B41"><mixed-citation xmlns:xlink="http://www.w3.org/1999/xlink" xlink:type="simple"><person-group><name name-style="western"><surname>Fernandes</surname><given-names>MLB</given-names></name><name name-style="western"><surname>Tommasi</surname><given-names>LR</given-names></name><name name-style="western"><surname>Lima</surname><given-names>EJB</given-names></name></person-group> (<year>2002</year>) <article-title>Filo <tp:taxon-name><tp:taxon-name-part taxon-name-part-type="phylum">Echinodermata</tp:taxon-name-part></tp:taxon-name> de Pernambuco.</article-title> In: <person-group><name name-style="western"><surname>Tabarelli</surname><given-names>M</given-names></name><name name-style="western"><surname>Silva</surname><given-names>JMC</given-names></name></person-group> (<role>Orgs</role>) <source>Diagnóstico da Biodiversidade de Pernambuco</source>. <volume>Vol. 2</volume>. <publisher-name>Massangana</publisher-name>, <publisher-loc>Recife</publisher-loc>, <fpage>405</fpage>–<lpage>427</lpage>.</mixed-citation></ref><ref id="B84"><mixed-citation xmlns:xlink="http://www.w3.org/1999/xlink" xlink:type="simple"><person-group><name name-style="western"><surname>Magalhães</surname><given-names>WF</given-names></name><name name-style="western"><surname>Martins</surname><given-names>LR</given-names></name><name name-style="western"><surname>Alves</surname><given-names>OFS</given-names></name></person-group> (<year>2005</year>) <article-title>Inventário dos <tp:taxon-name><tp:taxon-name-part taxon-name-part-type="phylum">Echinodermata</tp:taxon-name-part></tp:taxon-name> do Estado da Bahia.</article-title><source>Brazilian Journal of Aquatic Science and Technology</source><volume>40</volume>: <fpage>375</fpage>–<lpage>381</lpage>.</mixed-citation></ref><ref id="B143"><mixed-citation xmlns:xlink="http://www.w3.org/1999/xlink" xlink:type="simple"><person-group><name name-style="western"><surname>Ventura</surname><given-names>CRR</given-names></name><name name-style="western"><surname>Veríssimo</surname><given-names>I</given-names></name><name name-style="western"><surname>Nobre</surname><given-names>CC</given-names></name><name name-style="western"><surname>Zama</surname><given-names>PC</given-names></name></person-group> (<year>2007</year>) <article-title>Filo <tp:taxon-name><tp:taxon-name-part taxon-name-part-type="phylum">Echinodermata</tp:taxon-name-part></tp:taxon-name>.</article-title> In: <person-group><name name-style="western"><surname>Lavrado</surname><given-names>HP</given-names></name><name name-style="western"><surname>Viana</surname><given-names>MS</given-names></name></person-group> (<role>Eds</role>) <source>Atlas de invertebrados marinhos da região central da zona econômica exclusiva brasileira. Parte 1</source>. <publisher-name>Museu Nacional</publisher-name>, <publisher-loc>Rio de Janeiro</publisher-loc>, (<series>Série Livros, 25</series>).</mixed-citation></ref><ref id="B89"><mixed-citation xmlns:xlink="http://www.w3.org/1999/xlink" xlink:type="simple"><person-group><name name-style="western"><surname>Manso</surname><given-names>CLC</given-names></name><name name-style="western"><surname>Alves</surname><given-names>OF</given-names></name><name name-style="western"><surname>Martins</surname><given-names>LR</given-names></name></person-group> (<year>2008</year>) <article-title><tp:taxon-name><tp:taxon-name-part taxon-name-part-type="phylum">Echinodermata</tp:taxon-name-part></tp:taxon-name> da Baía de Todos os Santos e da Baía de Aratu (Bahia, Brasil).</article-title><source>Biota Neotropica</source><volume>8</volume>: <fpage>179</fpage>–<lpage>196</lpage>. doi: <ext-link ext-link-type="doi" xlink:href="10.1590/S1676-06032008000300017" xlink:type="simple">10.1590/S1676-06032008000300017</ext-link></mixed-citation></ref><ref id="B157"><mixed-citation xmlns:xlink="http://www.w3.org/1999/xlink" xlink:type="simple"><person-group><name name-style="western"><surname>Xavier</surname><given-names>LAR</given-names></name></person-group> (<year>2010</year>) <article-title>Inventário dos equinodermos do Estado de Santa Catarina, Brasil.</article-title><source>Brazilian Journal of Aquatic Science and Technology</source><volume>14</volume>: <fpage>73</fpage>–<lpage>78</lpage>. doi: <ext-link ext-link-type="doi" xlink:href="10.14210/bjast.v14n2.p73-78" xlink:type="simple">10.14210/bjast.v14n2.p73-78</ext-link></mixed-citation></ref><ref id="B5"><mixed-citation xmlns:xlink="http://www.w3.org/1999/xlink" xlink:type="simple"><person-group><name name-style="western"><surname>Alves</surname><given-names>RRN</given-names></name><name name-style="western"><surname>Dias</surname><given-names>TLP</given-names></name></person-group> (<year>2010</year>) <article-title>Usos de invertebrados na medicina popular no Brasil e suas implicações para a conservação.</article-title><source>Tropical Conservation Science</source><volume>3</volume>: <fpage>159</fpage>–<lpage>174</lpage>.</mixed-citation></ref><ref id="B98"><mixed-citation xmlns:xlink="http://www.w3.org/1999/xlink" xlink:type="simple"><person-group><name name-style="western"><surname>Miranda</surname><given-names>ALS</given-names></name><name name-style="western"><surname>Lima</surname><given-names>MLF</given-names></name><name name-style="western"><surname>Sovierzoski</surname><given-names>HH</given-names></name><name name-style="western"><surname>Correia</surname><given-names>MD</given-names></name></person-group> (<year>2012</year>) <article-title>Inventory of the <tp:taxon-name><tp:taxon-name-part taxon-name-part-type="phylum">Echinodermata</tp:taxon-name-part></tp:taxon-name> collection from the Universidade Federal de Alagoas.</article-title><source>Biota Neotropica</source><volume>12</volume>: <fpage>135</fpage>–<lpage>146</lpage>. doi: <ext-link ext-link-type="doi" xlink:href="10.1590/S1676-06032012000200014" xlink:type="simple">10.1590/S1676-06032012000200014</ext-link></mixed-citation></ref><ref id="B33"><mixed-citation xmlns:xlink="http://www.w3.org/1999/xlink" xlink:type="simple"><person-group><name name-style="western"><surname>Clark</surname><given-names>AM</given-names></name><name name-style="western"><surname>Downey</surname><given-names>ME</given-names></name></person-group> (<year>1992</year>) <source>Starfishes of the Atlantic. Chapman &amp; Hall Identification Guides, 3.</source><publisher-name>Chapman &amp; Hall</publisher-name>, <publisher-loc>London, UK</publisher-loc>. ISBN <isbn>0-412-43280-3</isbn>, <size units="page">820 pp</size>.</mixed-citation></ref><ref id="B55"><mixed-citation xmlns:xlink="http://www.w3.org/1999/xlink" xlink:type="simple"><person-group><name name-style="western"><surname>Hendler</surname><given-names>G</given-names></name><name name-style="western"><surname>Miller</surname><given-names>JE</given-names></name><name name-style="western"><surname>Pawson</surname><given-names>DL</given-names></name><name name-style="western"><surname>Kier</surname><given-names>PM</given-names></name></person-group> (<year>1995</year>) <source>Sea stars, sea urchins and allies: echinoderms of Florida and the Caribbean.</source><publisher-name>Smithsonian Institution Press</publisher-name>, <publisher-loc>Washington</publisher-loc>, <size units="page">390 pp</size>.</mixed-citation></ref><ref id="B151"><mixed-citation xmlns:xlink="http://www.w3.org/1999/xlink" xlink:type="simple"><person-group><name name-style="western"><surname>Verrill</surname><given-names>AE</given-names></name></person-group> (<year>1915</year>) <article-title>Report on the starfishes of the West Indies, Florida, and Brazil, including those obtained by Bahamas Expedition from the University of Iowa in 1893.</article-title><source>Bulletin from the Laboratories of Natural History of the State University of Iowa</source><volume>7</volume>: <fpage>1</fpage>–<lpage>232</lpage>.</mixed-citation></ref><ref id="B12"><mixed-citation xmlns:xlink="http://www.w3.org/1999/xlink" xlink:type="simple"><person-group><name name-style="western"><surname>Benavides-Serrato</surname><given-names>M</given-names></name><name name-style="western"><surname>Borrero-Pérez</surname><given-names>GH</given-names></name><name name-style="western"><surname>Dias Sanchez</surname><given-names>CM</given-names></name></person-group> (<year>2011</year>) <source>Equinodermos del Caribe colombiano I: <tp:taxon-name><tp:taxon-name-part taxon-name-part-type="class">Crinoidea</tp:taxon-name-part></tp:taxon-name>, <tp:taxon-name><tp:taxon-name-part taxon-name-part-type="class">Asteroidea</tp:taxon-name-part></tp:taxon-name> y <tp:taxon-name><tp:taxon-name-part taxon-name-part-type="class">Ophiuroidea</tp:taxon-name-part></tp:taxon-name>.</source><publisher-name>Serie de Publicaciones Especiales de Invemar</publisher-name>, <publisher-loc>22. Santa Marta</publisher-loc>, <size units="page">384 pp</size>.</mixed-citation></ref><ref id="B153"><mixed-citation xmlns:xlink="http://www.w3.org/1999/xlink" xlink:type="simple"><person-group><name name-style="western"><surname>Walenkamp</surname><given-names>JHC</given-names></name></person-group> (<year>1976</year>) <article-title>The asteroids of the coastal waters of Surinam.</article-title><source>Zoologische Verhandelingen</source><volume>147</volume>: <fpage>1</fpage>–<lpage>91</lpage>.</mixed-citation></ref><ref id="B4"><mixed-citation xmlns:xlink="http://www.w3.org/1999/xlink" xlink:type="simple"><person-group><name name-style="western"><surname>Alvarado</surname><given-names>JJ</given-names></name><name name-style="western"><surname>Solís-Marín</surname><given-names>FA</given-names></name><name name-style="western"><surname>Ahearn</surname><given-names>C</given-names></name></person-group> (<year>2008</year>) <article-title>Equinodermos (<tp:taxon-name><tp:taxon-name-part taxon-name-part-type="phylum">Echinodermata</tp:taxon-name-part></tp:taxon-name>) del Caribe Centroamericano.</article-title><source>Revista de Biologia Tropical</source><volume>56</volume>: <fpage>37</fpage>–<lpage>55</lpage>.</mixed-citation></ref><ref id="B37"><mixed-citation xmlns:xlink="http://www.w3.org/1999/xlink" xlink:type="simple"><person-group><name name-style="western"><surname>del Valle García</surname><given-names>R</given-names></name><name name-style="western"><surname>Abreu Pérez</surname><given-names>M</given-names></name><name name-style="western"><surname>Rodríguez</surname><given-names>R</given-names></name><name name-style="western"><surname>Solís-Marín</surname><given-names>FA</given-names></name><name name-style="western"><surname>Laguarda-Figueras</surname><given-names>A</given-names></name><name name-style="western"><surname>Duran González</surname><given-names>A de la L</given-names></name></person-group> (<year>2008</year>) <article-title>Equinodermos (<tp:taxon-name><tp:taxon-name-part taxon-name-part-type="phylum">Echinodermata</tp:taxon-name-part></tp:taxon-name>) del occidente del Archipiélago Sabana-Camagüey, Cuba.</article-title><source>Revista de Biologia Tropical</source><volume>56</volume>: <fpage>19</fpage>–<lpage>35</lpage>.</mixed-citation></ref><ref id="B122"><mixed-citation xmlns:xlink="http://www.w3.org/1999/xlink" xlink:type="simple"><person-group><name name-style="western"><surname>Rathbun</surname><given-names>R</given-names></name></person-group> (<year>1879</year>) <article-title>A List of the Brazilian echinoderms, with notes on their distribution, etc.</article-title><source>Transactions of the Connecticut Academy of Arts and Science</source><volume>5</volume>: <fpage>139</fpage>–<lpage>151</lpage>.</mixed-citation></ref><ref id="B35"><mixed-citation xmlns:xlink="http://www.w3.org/1999/xlink" xlink:type="simple"><person-group><name name-style="western"><surname>Clark</surname><given-names>HL</given-names></name></person-group> (<year>1942</year>) <article-title>The echinoderm fauna of Bermuda.</article-title><source>Bulletin of the Museum of Comparative Zoology</source><volume>89</volume>: <fpage>367</fpage>–<lpage>391</lpage>.</mixed-citation></ref><ref id="B81"><mixed-citation xmlns:xlink="http://www.w3.org/1999/xlink" xlink:type="simple"><person-group><name name-style="western"><surname>Machado</surname><given-names>ABM</given-names></name><name name-style="western"><surname>Drummond</surname><given-names>GM</given-names></name><name name-style="western"><surname>Paglia</surname><given-names>AP</given-names></name></person-group> (<year>2008</year>) <source>Livro vermelho da fauna brasileira ameaçada de extinção.</source><publisher-name>Ministério do Meio Ambiente</publisher-name>, <publisher-loc>Brasília</publisher-loc>. <volume>Vol. I</volume>. <series>Série Biodiversidade 19</series>, <size units="page">512 pp</size>.</mixed-citation></ref><ref id="B125"><mixed-citation xmlns:xlink="http://www.w3.org/1999/xlink" xlink:type="simple"><person-group><name name-style="western"><surname>Scheibling</surname><given-names>RE</given-names></name></person-group> (<year>1980</year>) <article-title>Abundance, spatial distribution, and size structure of populations of <italic><tp:taxon-name><tp:taxon-name-part taxon-name-part-type="genus">Oreaster</tp:taxon-name-part> <tp:taxon-name-part taxon-name-part-type="species">reticulatus</tp:taxon-name-part></tp:taxon-name></italic> (<tp:taxon-name><tp:taxon-name-part taxon-name-part-type="phylum">Echinodermata</tp:taxon-name-part></tp:taxon-name>: <tp:taxon-name><tp:taxon-name-part taxon-name-part-type="class">Asteroidea</tp:taxon-name-part></tp:taxon-name>) on sand bottoms.</article-title><source>Marine Biology</source><volume>57</volume>: <fpage>107</fpage>–<lpage>119</lpage>. doi: <ext-link ext-link-type="doi" xlink:href="10.1007/BF00387376" xlink:type="simple">10.1007/BF00387376</ext-link></mixed-citation></ref></ref-list></tp:taxon-treatment>
