# Supplementary material for: Taxonomic guide and historical review of starfishes in northeastern Brazil (Echinodermata, Asteroidea)
Source: Zookeys. 2014 Oct 22;(449):1–56. doi: 10.3897/zookeys.449.6813 (PMC4233396; doi:10.3897/zookeys.449.6813)
Supplement: XML Treatment for Calyptraster coa [file zookeys.449.6813-treatment13.xml]

<!DOCTYPE tp:taxon-treatment
  PUBLIC "-//TaxonX//DTD Taxonomic Treatment Publishing DTD v0 20100105//EN" "tax-treatment-NSO.dtd">
<tp:taxon-treatment xmlns:tp="http://www.plazi.org/taxpub"><tp:treatment-meta><kwd-group><label>Taxon classification</label><kwd><named-content content-type="kingdom">Animalia</named-content></kwd><kwd><named-content content-type="order">Velatida</named-content></kwd><kwd><named-content content-type="family">Pterasteridae</named-content></kwd></kwd-group><mixed-citation publication-type="journal"><person-group><name><surname>Gondim</surname><given-names>Anne Isabelley</given-names></name><name><surname>Christoffersen</surname><given-names>Martin Lindsey</given-names></name><name><surname>Pereira Dias</surname><given-names>Thelma Lúcia</given-names></name></person-group><article-title>Taxonomic guide and historical review of starfishes in northeastern Brazil (<tp:taxon-name><tp:taxon-name-part taxon-name-part-type="phylum">Echinodermata</tp:taxon-name-part></tp:taxon-name>, <tp:taxon-name><tp:taxon-name-part taxon-name-part-type="class">Asteroidea</tp:taxon-name-part></tp:taxon-name>)</article-title><source>Zookeys</source><day>22</day><month>10</month><year>2014</year><volume>2014</volume><issue>449</issue><fpage>1</fpage><lpage>56</lpage><pub-id pub-id-type="doi">10.3897/zookeys.449.6813</pub-id></mixed-citation></tp:treatment-meta><tp:nomenclature><tp:taxon-name>
                                <tp:taxon-name-part taxon-name-part-type="genus">Calyptraster</tp:taxon-name-part>
                                <tp:taxon-name-part taxon-name-part-type="species">coa</tp:taxon-name-part>
                            </tp:taxon-name><tp:taxon-authority>Sladen, 1882</tp:taxon-authority><xref ref-type="fig" rid="F9">Figure 9a–h</xref><tp:nomenclature-citation-list><tp:nomenclature-citation><tp:taxon-name><tp:taxon-name-part taxon-name-part-type="genus">Calyptraster</tp:taxon-name-part> <tp:taxon-name-part taxon-name-part-type="species">coa</tp:taxon-name-part></tp:taxon-name><comment> Sladen, 1882: 207. <xref ref-type="bibr" rid="B134">Tommasi 1970</xref>: 13.</comment></tp:nomenclature-citation><tp:nomenclature-citation><tp:taxon-name><tp:taxon-name-part taxon-name-part-type="genus">Calyptraster</tp:taxon-name-part> <tp:taxon-name-part taxon-name-part-type="species">personatus</tp:taxon-name-part></tp:taxon-name><comment> Madsen, 1947: 3–7, figs 1–2.</comment></tp:nomenclature-citation></tp:nomenclature-citation-list></tp:nomenclature><tp:treatment-sec sec-type="Material examined"><title>Material examined.</title><p>MZUSP (without registration number), 1spec., W Besnardi, dredging 5142. MZUSP (without registration number), 2spec., W Besnardi, dredging 5363.</p></tp:treatment-sec><tp:treatment-sec sec-type="Type locality"><title>Type locality.</title><p>Recife, Pernambuco, Brazil (<xref ref-type="bibr" rid="B33">Clark and Downey 1992</xref>).</p></tp:treatment-sec><tp:treatment-sec sec-type="Description"><title>Description.</title><p>Body pentagonal (Fig. <xref ref-type="fig" rid="F9">9a, b, g, h</xref>). Five short arms. Supradorsal membrane thin and transparent (Fig. <xref ref-type="fig" rid="F9">9a</xref>). Spiracules moderately large, numerous, irregularly distributed. Oscule large, surrounded by long oscular valves with an enlarged extremity (Fig. <xref ref-type="fig" rid="F9">9g</xref>). Abactinal surface with paxillae. Paxillae with long peduncles and a crown of 5 to 6 long and vitreous spinelets (Fig. <xref ref-type="fig" rid="F9">9c</xref>). Skeletal figs narrow, long and vitreous, forming a reticulum. Actinal surface slightly concave. Oral spines long and vitreous, the lateral ones being longer and thicker (Fig. <xref ref-type="fig" rid="F9">9e</xref>). Adambulacral figs with three or four spines (Fig. <xref ref-type="fig" rid="F9">9d</xref>).</p><fig id="F8" position="float" orientation="portrait"><label>Figure 8.</label><caption><p>Some species of the order <tp:taxon-name><tp:taxon-name-part taxon-name-part-type="order">Valvatida</tp:taxon-name-part></tp:taxon-name> recorded in northeastern Brazil. <italic><tp:taxon-name><tp:taxon-name-part taxon-name-part-type="genus">Oreaster</tp:taxon-name-part> <tp:taxon-name-part taxon-name-part-type="species">reticulatus</tp:taxon-name-part></tp:taxon-name></italic> <bold>(A–G)</bold> <bold>A</bold> Abactinal view <bold>B</bold> Actinal view <bold>C</bold> Detail view da abactinal surface <bold>D</bold> Detail of the mouth <bold>E</bold> Actinal view of the arm <bold>F</bold> Detail of the bivalve pedicellariae, and <bold>G</bold> Skeleton, in detail its arrangement into a reticulum.</p></caption><graphic xmlns:xlink="http://www.w3.org/1999/xlink" xlink:href="zookeys-449-001-g008.jpg" position="float" orientation="portrait" xlink:type="simple" id="oo_32974.jpg"/></fig><p><bold>Colour.</bold> From light brown to hey-coloured (<xref ref-type="bibr" rid="B128">Sladen 1889</xref>).</p></tp:treatment-sec><tp:treatment-sec sec-type="Distribution"><title>Distribution.</title><p>The Bahamas, Florida, and Brazil (<xref ref-type="bibr" rid="B33">Clark and Downey 1992</xref>). In Brazil: PE (<xref ref-type="bibr" rid="B134">Tommasi 1970</xref>; <xref ref-type="bibr" rid="B33">Clark and Downey 1992</xref>). From 260 to 933 m in depth (<xref ref-type="bibr" rid="B33">Clark and Downey 1992</xref>).</p></tp:treatment-sec><tp:treatment-sec sec-type="Remarks"><title>Remarks.</title><p>The genus <italic><tp:taxon-name><tp:taxon-name-part taxon-name-part-type="genus">Calyptraster</tp:taxon-name-part></tp:taxon-name></italic> presently contains five species (<xref ref-type="bibr" rid="B86">Mah 2013</xref>), four of which occur in the Western Atlantic: <italic><tp:taxon-name><tp:taxon-name-part taxon-name-part-type="genus">Calyptraster</tp:taxon-name-part> <tp:taxon-name-part taxon-name-part-type="species">coa</tp:taxon-name-part></tp:taxon-name></italic>, <italic><tp:taxon-name><tp:taxon-name-part taxon-name-part-type="genus">Calyptraster</tp:taxon-name-part> <tp:taxon-name-part taxon-name-part-type="species">personatus</tp:taxon-name-part></tp:taxon-name></italic> (Perrier, 1885), <italic><tp:taxon-name><tp:taxon-name-part taxon-name-part-type="genus">Calyptraster</tp:taxon-name-part> <tp:taxon-name-part taxon-name-part-type="species">tenuissimus</tp:taxon-name-part></tp:taxon-name></italic> Bernasconi, 1966 and <italic><tp:taxon-name><tp:taxon-name-part taxon-name-part-type="genus">Calyptraster</tp:taxon-name-part> <tp:taxon-name-part taxon-name-part-type="species">vitreus</tp:taxon-name-part></tp:taxon-name></italic> Bernasconi, 1972. The first two have a similar geographical distribution, occurring from the Bahamas to Brazil and Colombia, respectively, while the last two are restricted to the coast of Argentina. According to <xref ref-type="bibr" rid="B33">Clark and Downey (1992)</xref>, this genus is problematic, and the distinctions between <italic><tp:taxon-name><tp:taxon-name-part taxon-name-part-type="genus">Calyptraster</tp:taxon-name-part> <tp:taxon-name-part taxon-name-part-type="species">coa</tp:taxon-name-part></tp:taxon-name></italic> and <italic><tp:taxon-name><tp:taxon-name-part taxon-name-part-type="genus">Calyptraster</tp:taxon-name-part> <tp:taxon-name-part taxon-name-part-type="species">personatus</tp:taxon-name-part></tp:taxon-name></italic> remain to be better established. <xref ref-type="bibr" rid="B154">Walenkamp (1979)</xref> provides good descriptions and discusses the main morphological diferences between these species. In the phylogenetic analysis of the family <tp:taxon-name><tp:taxon-name-part taxon-name-part-type="family">Pterasteridae</tp:taxon-name-part></tp:taxon-name> by <xref ref-type="bibr" rid="B152">Villier et al. (2004)</xref>, it is concluded that <italic><tp:taxon-name><tp:taxon-name-part taxon-name-part-type="genus">Calyptraster</tp:taxon-name-part></tp:taxon-name></italic> representes a monophyletic genus. <italic><tp:taxon-name><tp:taxon-name-part taxon-name-part-type="genus">Calyptraster</tp:taxon-name-part> <tp:taxon-name-part taxon-name-part-type="species">coa</tp:taxon-name-part></tp:taxon-name></italic> differs from <italic><tp:taxon-name><tp:taxon-name-part taxon-name-part-type="genus">Calyptraster</tp:taxon-name-part> <tp:taxon-name-part taxon-name-part-type="species">personatus</tp:taxon-name-part></tp:taxon-name></italic> for having conical suboral spines, an osculum surrounded by valves with enlarged extremities, and for being distributed no deeper than 1000 m. Specimens observed in this study were all juveniles. Smaller specimens tend to have longer arms and a more flattened body. Our material was badly preserved in general, not permitting a detailed description of their morphological characters.</p></tp:treatment-sec><tp:treatment-sec sec-type="Ecological notes"><title>Ecological notes.</title><p>This species is quite rare, from deep waters, with little known of its biology and ecology. The species was collected in bottoms containing red mud (<xref ref-type="bibr" rid="B128">Sladen 1889</xref>).</p></tp:treatment-sec><tp:treatment-sec><!--Section generated to contain objects referenced in tp:taxon-treatment.--><fig id="F9" position="float" orientation="portrait"><label>Figure 9.</label><caption><p>Some species of the order <tp:taxon-name><tp:taxon-name-part taxon-name-part-type="order">Velatida</tp:taxon-name-part></tp:taxon-name> <bold>(A–H)</bold> and <tp:taxon-name><tp:taxon-name-part taxon-name-part-type="order">Forcipulatida</tp:taxon-name-part></tp:taxon-name> <bold>(I–M)</bold> recorded in northeastern Brazil. <italic><tp:taxon-name><tp:taxon-name-part taxon-name-part-type="genus">Calyptraster</tp:taxon-name-part> <tp:taxon-name-part taxon-name-part-type="species">coa</tp:taxon-name-part></tp:taxon-name></italic> <bold>(A–H)</bold> <bold>A</bold> Abactinal view, in detail the supradorsal membrane <bold>B</bold> Actinal view <bold>C</bold> Detail of the paxillae with long peduncles <bold>D</bold> Actinal view of the arm <bold>E</bold> Detail of the mouth <bold>F</bold> Detail of the actinal intermediate area <bold>G</bold> Abactinal view, in detail oscular valves <bold>H</bold> Actinal view; <italic><tp:taxon-name><tp:taxon-name-part taxon-name-part-type="genus">Coscinasterias</tp:taxon-name-part> <tp:taxon-name-part taxon-name-part-type="species">tenuispina</tp:taxon-name-part></tp:taxon-name></italic> <bold>(I–M)</bold> <bold>I</bold> Abactinal view <bold>J</bold> Actinal view <bold>L</bold> Abactinal view of the arm, in detail the bivalve pedicallariae (optical microscopic image), and <bold>M</bold> Lateral view of the arms, in detail the bivalve pedicellariae (optical microscopic image).</p></caption><graphic xmlns:xlink="http://www.w3.org/1999/xlink" xlink:href="zookeys-449-001-g009.jpg" position="float" orientation="portrait" xlink:type="simple" id="oo_32975.jpg"/></fig></tp:treatment-sec><ref-list><ref id="B134"><mixed-citation xmlns:xlink="http://www.w3.org/1999/xlink" xlink:type="simple"><person-group><name name-style="western"><surname>Tommasi</surname><given-names>LR</given-names></name></person-group> (<year>1970</year>) <article-title>Lista de asteróides recentes do Brasil.</article-title><source>Contribuições do Instituto Oceanográfico, Universidade de São Paulo</source> (<issue>18</issue>): <fpage>1</fpage>–<lpage>61</lpage>.</mixed-citation></ref><ref id="B33"><mixed-citation xmlns:xlink="http://www.w3.org/1999/xlink" xlink:type="simple"><person-group><name name-style="western"><surname>Clark</surname><given-names>AM</given-names></name><name name-style="western"><surname>Downey</surname><given-names>ME</given-names></name></person-group> (<year>1992</year>) <source>Starfishes of the Atlantic. Chapman &amp; Hall Identification Guides, 3.</source><publisher-name>Chapman &amp; Hall</publisher-name>, <publisher-loc>London, UK</publisher-loc>. ISBN <isbn>0-412-43280-3</isbn>, <size units="page">820 pp</size>.</mixed-citation></ref><ref id="B128"><mixed-citation xmlns:xlink="http://www.w3.org/1999/xlink" xlink:type="simple"><person-group><name name-style="western"><surname>Sladen</surname><given-names>WP</given-names></name></person-group> (<year>1889</year>) <article-title>Report on the <tp:taxon-name><tp:taxon-name-part taxon-name-part-type="class">Asteroidea</tp:taxon-name-part></tp:taxon-name> collected by H.M.S. ‘Challenger’ during the years 1873–1876.</article-title><source>Report Scientia Results Voyage Challenger, Zoology</source><volume>30</volume>: <fpage>1</fpage>–<lpage>935</lpage>.</mixed-citation></ref><ref id="B86"><mixed-citation xmlns:xlink="http://www.w3.org/1999/xlink" xlink:type="simple"><person-group><name name-style="western"><surname>Mah</surname><given-names>CL</given-names></name></person-group> (<year>2013</year>) <source>World <tp:taxon-name><tp:taxon-name-part taxon-name-part-type="class">Asteroidea</tp:taxon-name-part></tp:taxon-name> database</source>. <ext-link ext-link-type="uri" xlink:href="http://www.marinespecies.org/asteroidea" xlink:type="simple">http://www.marinespecies.org/asteroidea</ext-link> [<date-in-citation content-type="access-date">acessed 5 November 2013</date-in-citation>]</mixed-citation></ref><ref id="B154"><mixed-citation xmlns:xlink="http://www.w3.org/1999/xlink" xlink:type="simple"><person-group><name name-style="western"><surname>Walenkamp</surname><given-names>JHC</given-names></name></person-group> (<year>1979</year>) <article-title><tp:taxon-name><tp:taxon-name-part taxon-name-part-type="class">Asteroidea</tp:taxon-name-part></tp:taxon-name> (<tp:taxon-name><tp:taxon-name-part taxon-name-part-type="phylum">Echinodermata</tp:taxon-name-part></tp:taxon-name>) from the Guyana shelf.</article-title><source>Zoologische Verhandelingen</source><volume>170</volume>: <fpage>1</fpage>–<lpage>97</lpage>.</mixed-citation></ref><ref id="B152"><mixed-citation xmlns:xlink="http://www.w3.org/1999/xlink" xlink:type="simple"><person-group><name name-style="western"><surname>Viller</surname><given-names>L</given-names></name><name name-style="western"><surname>Blake</surname><given-names>DB</given-names></name><name name-style="western"><surname>Jagt</surname><given-names>JWM</given-names></name><name name-style="western"><surname>Kutscher</surname><given-names>M</given-names></name></person-group> (<year>2004</year>) <article-title>A preliminary phylogeny of the <tp:taxon-name><tp:taxon-name-part taxon-name-part-type="family">Pterasteridae</tp:taxon-name-part></tp:taxon-name> (<tp:taxon-name><tp:taxon-name-part taxon-name-part-type="phylum">Echinodermata</tp:taxon-name-part></tp:taxon-name>, <tp:taxon-name><tp:taxon-name-part taxon-name-part-type="class">Asteroidea</tp:taxon-name-part></tp:taxon-name>) and the first fossil record: Late Cretaceous of Germany and Belgium.</article-title><source>Palaontologische Zeitschrift</source><volume>78</volume>: <fpage>281</fpage>–<lpage>299</lpage>. doi: <ext-link ext-link-type="doi" xlink:href="10.1007/BF03009226" xlink:type="simple">10.1007/BF03009226</ext-link></mixed-citation></ref></ref-list></tp:taxon-treatment>
