# Supplementary material for: Taxonomic guide and historical review of starfishes in northeastern Brazil (Echinodermata, Asteroidea)
Source: Zookeys. 2014 Oct 22;(449):1–56. doi: 10.3897/zookeys.449.6813 (PMC4233396; doi:10.3897/zookeys.449.6813)
Supplement: XML Treatment for Linckia guildingi [file zookeys.449.6813-treatment14.xml]

<!DOCTYPE tp:taxon-treatment
  PUBLIC "-//TaxonX//DTD Taxonomic Treatment Publishing DTD v0 20100105//EN" "tax-treatment-NSO.dtd">
<tp:taxon-treatment xmlns:tp="http://www.plazi.org/taxpub"><tp:treatment-meta><kwd-group><label>Taxon classification</label><kwd><named-content content-type="kingdom">Animalia</named-content></kwd><kwd><named-content content-type="order">Velatida</named-content></kwd><kwd><named-content content-type="family">Ophidiasteridae</named-content></kwd></kwd-group><mixed-citation publication-type="journal"><person-group><name><surname>Gondim</surname><given-names>Anne Isabelley</given-names></name><name><surname>Christoffersen</surname><given-names>Martin Lindsey</given-names></name><name><surname>Pereira Dias</surname><given-names>Thelma Lúcia</given-names></name></person-group><article-title>Taxonomic guide and historical review of starfishes in northeastern Brazil (<tp:taxon-name><tp:taxon-name-part taxon-name-part-type="phylum">Echinodermata</tp:taxon-name-part></tp:taxon-name>, <tp:taxon-name><tp:taxon-name-part taxon-name-part-type="class">Asteroidea</tp:taxon-name-part></tp:taxon-name>)</article-title><source>Zookeys</source><day>22</day><month>10</month><year>2014</year><volume>2014</volume><issue>449</issue><fpage>1</fpage><lpage>56</lpage><pub-id pub-id-type="doi">10.3897/zookeys.449.6813</pub-id></mixed-citation></tp:treatment-meta><tp:nomenclature><tp:taxon-name>
                                <tp:taxon-name-part taxon-name-part-type="genus">Linckia</tp:taxon-name-part>
                                <tp:taxon-name-part taxon-name-part-type="species">guildingi</tp:taxon-name-part>
                            </tp:taxon-name><tp:taxon-authority>Gray, 1840</tp:taxon-authority><xref ref-type="fig" rid="F10">Figure 10a–e</xref><xref ref-type="fig" rid="F12">, 12d</xref><!--PageBreak--><!--PageBreak--><!--PageBreak--><tp:nomenclature-citation-list><tp:nomenclature-citation><tp:taxon-name><tp:taxon-name-part taxon-name-part-type="genus">Linckia</tp:taxon-name-part> <tp:taxon-name-part taxon-name-part-type="species">guildingii</tp:taxon-name-part></tp:taxon-name><comment> Gray, 1840: 285. <xref ref-type="bibr" rid="B132">Tommasi 1958</xref>: 17. <xref ref-type="bibr" rid="B21">Brito 1962</xref>: 3; <xref ref-type="bibr" rid="B22">1968</xref>: 4–5, pl. 1, fig. 3; <xref ref-type="bibr" rid="B23">1971</xref>: 262. <xref ref-type="bibr" rid="B72">Lima-Verde 1969</xref>: 11. <xref ref-type="bibr" rid="B139">Tommasi and Aron 1988</xref>: 3. <xref ref-type="bibr" rid="B136">Tommasi et al. 1988</xref>: 6. <xref ref-type="bibr" rid="B41">Fernandes et al. 2002</xref>: 422. <xref ref-type="bibr" rid="B46">Gondim et al. 2008</xref>: 154.</comment></tp:nomenclature-citation><tp:nomenclature-citation><tp:taxon-name><tp:taxon-name-part taxon-name-part-type="genus">Linckia</tp:taxon-name-part> <tp:taxon-name-part taxon-name-part-type="species">pacifica</tp:taxon-name-part></tp:taxon-name><comment> Gray, 1840: 285.</comment></tp:nomenclature-citation><tp:nomenclature-citation><tp:taxon-name><tp:taxon-name-part taxon-name-part-type="genus">Ophidiaster</tp:taxon-name-part> <tp:taxon-name-part taxon-name-part-type="species">ornithopus</tp:taxon-name-part></tp:taxon-name><comment> Müller &amp; Troschel, 1842: 31</comment></tp:nomenclature-citation><tp:nomenclature-citation><tp:taxon-name><tp:taxon-name-part taxon-name-part-type="genus">Ophidiaster</tp:taxon-name-part> <tp:taxon-name-part taxon-name-part-type="species">ehrenbergi</tp:taxon-name-part></tp:taxon-name><comment> Müller &amp; Troschel, 1842: 31</comment></tp:nomenclature-citation><tp:nomenclature-citation><tp:taxon-name><tp:taxon-name-part taxon-name-part-type="genus">Linckia</tp:taxon-name-part> <tp:taxon-name-part taxon-name-part-type="species">ornithopus</tp:taxon-name-part></tp:taxon-name><comment> Verrill, 1867: 344.</comment></tp:nomenclature-citation><tp:nomenclature-citation><tp:taxon-name><tp:taxon-name-part taxon-name-part-type="genus">Linckia</tp:taxon-name-part> <tp:taxon-name-part taxon-name-part-type="species">nicobarica</tp:taxon-name-part></tp:taxon-name><comment> Lütken, 1872: 265.</comment></tp:nomenclature-citation><tp:nomenclature-citation><tp:taxon-name><tp:taxon-name-part taxon-name-part-type="genus">Linckia</tp:taxon-name-part> <tp:taxon-name-part taxon-name-part-type="species">ehrenbergi</tp:taxon-name-part></tp:taxon-name><comment> Loriol, 1885: 31.</comment></tp:nomenclature-citation><tp:nomenclature-citation><tp:taxon-name><tp:taxon-name-part taxon-name-part-type="genus">Linckia</tp:taxon-name-part> <tp:taxon-name-part taxon-name-part-type="species">guildingi</tp:taxon-name-part></tp:taxon-name><comment> Verrill, 1907: 325. <xref ref-type="bibr" rid="B98">Miranda et al. 2012</xref>: 144.</comment></tp:nomenclature-citation></tp:nomenclature-citation-list></tp:nomenclature><tp:treatment-sec sec-type="Material examined"><title>Material examined.</title><p>Paraíba: <named-content xmlns:xlink="http://www.w3.org/1999/xlink" content-type="dwc:verbatimCoordinates" xlink:type="simple">6°29'S; 34°48'W</named-content>, 1spec., UFPB/ECH.1235, 04.VI.1981, 30m; <named-content xmlns:xlink="http://www.w3.org/1999/xlink" content-type="dwc:verbatimCoordinates" xlink:type="simple">6°29'S; 34°51'W</named-content>, 1spec., UFPB/ECH.1244, 05.VI.1981, 22m; <named-content xmlns:xlink="http://www.w3.org/1999/xlink" content-type="dwc:verbatimCoordinates" xlink:type="simple">6°33'S; 34°51'W</named-content>, 1spec., UFPB/ECH.1243, 04.VI.1981, 20m; <named-content xmlns:xlink="http://www.w3.org/1999/xlink" content-type="dwc:verbatimCoordinates" xlink:type="simple">7°01'S; 34°30'W</named-content>, 1spec., UFPB/ECH.1856, 13.II.1981, 26m; <named-content xmlns:xlink="http://www.w3.org/1999/xlink" content-type="dwc:verbatimCoordinates" xlink:type="simple">7°01'S; 34°30'W</named-content>, 3spec., UFPB/ECH.1238, 13.II.1981, 26m; <named-content xmlns:xlink="http://www.w3.org/1999/xlink" content-type="dwc:verbatimCoordinates" xlink:type="simple">7°04'S; 34°44'W</named-content>, 1spec., UFPB/ECH.1237, 16.II.1981, 16m; <named-content xmlns:xlink="http://www.w3.org/1999/xlink" content-type="dwc:verbatimCoordinates" xlink:type="simple">7°12'5"S; 34°36'W</named-content>, 1spec., UFPB/ECH.1241, 01.IV.1981, 26m; <named-content xmlns:xlink="http://www.w3.org/1999/xlink" content-type="dwc:verbatimCoordinates" xlink:type="simple">7°28'S; 34°34'W</named-content>, 1spec., UFPB/ECH.1242, 06.V.1981, 30m; João Pessoa, Cabo Branco Beach, 1spec., UFPB/ECH.1159, 19.II.2003. 1spec., UFPB/ECH.1160, 04.XI.2006, 1spec., UFPB/ECH.1161, 06.X.1979; 3spec., UFPB/ECH.1236, 25.X.2007, 1spec., UFPB/ECH.1245, 16.V.2007, 1spec., UFPB/ECH.1246, 19.IV.2005; 1spec., UFPB/ECH.1247, 08.IX.2006, 2spec., UFPB/ECH.1248, 25.X.2007, 1spec., UFPB/ECH.1250, 03.VII.2004, 1spec., UFPB/ECH.1479, 13.XI.2008, 1spec., UFPB/ECH.1502, 08.II.2009, 1spec., UFPB/ECH.1867, III.2007. Pernambuco: Paulista, Pau Amarelo reef, 1spec., UFPB/ECH.1845, 08.XI.1982. Alagoas: Paripueira, Paripueira Beach, 2spec., UFPB/ECH.1851, 01.II.1983; Maceió, Ponta Verde Beach, 1spec., UFSITAB-199, I.2007, 1spec., UFSITAB-200, I.2007; Marechal Deodoro, Francês Beach, 5spec., UFPB/ECH.1855, 29.I.1983, 2spec., UFPB/ECH.1847, 20.XII.1984, 1spec., UFPB/ECH.1849, 19.II.1985, 2spec., UFPB/ECH.1857, 19.II.2011. Bahia: Salvador, Itapoã Beach, 1spec., UFPB/ECH.1848, 21.XII.1984; Itaparica, Pedrão, 4spec., UFPB/ECH.1853, 18.IX.1982; Itaparica, Barra Grande, 1spec., UFPB/ECH.1854, 17.IX.1982; Santa Cruz da Cabrália, Ponta da Coroa Vermelha, 5spec., UFPB/ECH.1846, 15.X.1982; Santa Cruz da Cabrália, Ponta do Mutá reef, 5spec., UFPB/ECH.1850, 16.X.1982; Porto Seguro, Ponta Grande reef, 5spec., UFPB/ECH.1852, 15.X.1982.</p></tp:treatment-sec><tp:treatment-sec sec-type="Type-locality"><title>Type-locality.</title><p>Saint Vincent, West Indies (<xref ref-type="bibr" rid="B33">Clark and Downey 1992</xref>).</p></tp:treatment-sec><tp:treatment-sec sec-type="Description"><title>Description.</title><p>Disk small. From four to six long, thin, cylindrical arms (Fig. <xref ref-type="fig" rid="F10">10a, b</xref>). Abactinal and actinal surfaces granuliform. Two or more madreporites. Abactinal figs rounded, inflated, irregularly arranged. Among these figs there are papular areas with 5–23 pores (Fig. <xref ref-type="fig" rid="F10">10c</xref>). Papular areas restricted to abactinal surface. Superomarginal and inferomarginal figs similar and uniform in size, separated by a row of papular areas. Actinal figs forming 2–3 series, which extend to the tip of the arms and are covered by granules a little larger than those on abactinal surface. Adambulacral figs with two short, blunt, parallel spines, one being much larger than the other (Fig. <xref ref-type="fig" rid="F10">10d</xref>). Behind these there is one wide, thick, blunt, ambulacral spine. Oral spines slightly longer (~0.68 mm) than remaining spines, having their tips rounded (Fig. <xref ref-type="fig" rid="F10">10e</xref>). Ocular figs also granulose.</p><fig id="F9" position="float" orientation="portrait"><label>Figure 9.</label><caption><p>Some species of the order <tp:taxon-name><tp:taxon-name-part taxon-name-part-type="order">Velatida</tp:taxon-name-part></tp:taxon-name> <bold>(A–H)</bold> and <tp:taxon-name><tp:taxon-name-part taxon-name-part-type="order">Forcipulatida</tp:taxon-name-part></tp:taxon-name> <bold>(I–M)</bold> recorded in northeastern Brazil. <italic><tp:taxon-name><tp:taxon-name-part taxon-name-part-type="genus">Calyptraster</tp:taxon-name-part> <tp:taxon-name-part taxon-name-part-type="species">coa</tp:taxon-name-part></tp:taxon-name></italic> <bold>(A–H)</bold> <bold>A</bold> Abactinal view, in detail the supradorsal membrane <bold>B</bold> Actinal view <bold>C</bold> Detail of the paxillae with long peduncles <bold>D</bold> Actinal view of the arm <bold>E</bold> Detail of the mouth <bold>F</bold> Detail of the actinal intermediate area <bold>G</bold> Abactinal view, in detail oscular valves <bold>H</bold> Actinal view; <italic><tp:taxon-name><tp:taxon-name-part taxon-name-part-type="genus">Coscinasterias</tp:taxon-name-part> <tp:taxon-name-part taxon-name-part-type="species">tenuispina</tp:taxon-name-part></tp:taxon-name></italic> <bold>(I–M)</bold> <bold>I</bold> Abactinal view <bold>J</bold> Actinal view <bold>L</bold> Abactinal view of the arm, in detail the bivalve pedicallariae (optical microscopic image), and <bold>M</bold> Lateral view of the arms, in detail the bivalve pedicellariae (optical microscopic image).</p></caption><graphic xmlns:xlink="http://www.w3.org/1999/xlink" xlink:href="zookeys-449-001-g009.jpg" position="float" orientation="portrait" xlink:type="simple" id="oo_32975.jpg"/></fig><p><bold>Colour.</bold> Extremely variable, usually juveniles and adults having different colours (<xref ref-type="bibr" rid="B55">Hendler et al. 1995</xref>). Juvenile individuals have brown, red or violet spots, while adults are uniformly reddish-brown, yellowish-brown, violet, or olive-green (<xref ref-type="bibr" rid="B20">Brito 1960</xref>, <xref ref-type="bibr" rid="B55">Hendler et al. 1995</xref>, <xref ref-type="bibr" rid="B12">Benavides-Serrato et al. 2011</xref>). In the Brazilian material the most common colour observed is brown and yellow.</p></tp:treatment-sec><tp:treatment-sec sec-type="Distribution"><title>Distribution.</title><p>Tropicopolitan (<xref ref-type="bibr" rid="B134">Tommasi 1970</xref>, <xref ref-type="bibr" rid="B4">Alvarado et al. 2008</xref>). It also occurs throghout the tropical Indo-West Pacific. In Brazil: PB, PE, AL, BA, RJ, and SP, including Abrolhos and Trindade Island (<xref ref-type="bibr" rid="B122">Rathbun 1879</xref>, <xref ref-type="bibr" rid="B151">Verrill 1915</xref>, <xref ref-type="bibr" rid="B16">Bernasconi 1955</xref>, <xref ref-type="bibr" rid="B132">Tommasi 1958</xref>, <xref ref-type="bibr" rid="B20">Brito 1960</xref>, <xref ref-type="bibr" rid="B21">1962</xref>, <xref ref-type="bibr" rid="B22">1968</xref>, <xref ref-type="bibr" rid="B23">1971</xref>, <xref ref-type="bibr" rid="B72">Lima-Verde 1969</xref>, <xref ref-type="bibr" rid="B139">Tommasi and Aron 1988</xref>, <xref ref-type="bibr" rid="B41">Fernandes et al. 2002</xref>, <xref ref-type="bibr" rid="B84">Magalhães et al. 2005</xref>, <xref ref-type="bibr" rid="B46">Gondim et al. 2008</xref>, <xref ref-type="bibr" rid="B98">Miranda et al. 2012</xref>). From 0 to 298 m in depth (<xref ref-type="bibr" rid="B33">Clark and Downey 1992</xref>).</p></tp:treatment-sec><tp:treatment-sec sec-type="Remarks"><title>Remarks.</title><p>Two species of the genus <italic><tp:taxon-name><tp:taxon-name-part taxon-name-part-type="genus">Linckia</tp:taxon-name-part></tp:taxon-name></italic> are known for the Brazilian coast, <italic><tp:taxon-name><tp:taxon-name-part taxon-name-part-type="genus">Linckia</tp:taxon-name-part> <tp:taxon-name-part taxon-name-part-type="species">guildingi</tp:taxon-name-part></tp:taxon-name></italic> and <italic><tp:taxon-name><tp:taxon-name-part taxon-name-part-type="genus">Linckia</tp:taxon-name-part> <tp:taxon-name-part taxon-name-part-type="species">nodosa</tp:taxon-name-part></tp:taxon-name></italic> Perrier, 1875, the latter recorded only for south and southeastern Brazil. <xref ref-type="bibr" rid="B139">Tommasi and Aron (1988)</xref> cite <italic><tp:taxon-name><tp:taxon-name-part taxon-name-part-type="genus">Ophidiaster</tp:taxon-name-part> <tp:taxon-name-part taxon-name-part-type="species">guildingi</tp:taxon-name-part></tp:taxon-name></italic> Gray, 1840 for southeast Bahia, a locality we were not able to confirm. <italic><tp:taxon-name><tp:taxon-name-part taxon-name-part-type="genus">Linckia</tp:taxon-name-part> <tp:taxon-name-part taxon-name-part-type="species">guildingi</tp:taxon-name-part></tp:taxon-name></italic> differs from <italic><tp:taxon-name><tp:taxon-name-part taxon-name-part-type="genus">Linckia</tp:taxon-name-part> <tp:taxon-name-part taxon-name-part-type="species">nodosa</tp:taxon-name-part></tp:taxon-name></italic> for having small triangular abactinal figs, 18–30 pores per papular area, and two subambulacral spines. Juvenile individuals of <italic><tp:taxon-name><tp:taxon-name-part taxon-name-part-type="genus">Linckia</tp:taxon-name-part> <tp:taxon-name-part taxon-name-part-type="species">guildingi</tp:taxon-name-part></tp:taxon-name></italic> may be confused with <italic><tp:taxon-name><tp:taxon-name-part taxon-name-part-type="genus">Ophidiaster</tp:taxon-name-part> <tp:taxon-name-part taxon-name-part-type="species">guildingi</tp:taxon-name-part></tp:taxon-name></italic> Gray, 1840, which have the same colour and occupy the same habitat (<xref ref-type="bibr" rid="B55">Hendler et al. 1995</xref>). <italic><tp:taxon-name><tp:taxon-name-part taxon-name-part-type="genus">Ophidiaster</tp:taxon-name-part> <tp:taxon-name-part taxon-name-part-type="species">guildingi</tp:taxon-name-part></tp:taxon-name></italic> differs from <italic><tp:taxon-name><tp:taxon-name-part taxon-name-part-type="genus">Linckia</tp:taxon-name-part> <tp:taxon-name-part taxon-name-part-type="species">guildingi</tp:taxon-name-part></tp:taxon-name></italic> for having less than 15 pores per papular area. Although we observed both juvenile and adult individuals, no morphological variations were noted.</p></tp:treatment-sec><tp:treatment-sec sec-type="Ecological notes"><title>Ecological notes.</title><p>This species lives in environments with consolidated substrates or sand banks among reefs (<xref ref-type="bibr" rid="B81">Machado et al. 2008</xref>). It has cryptic habits, being found mostly under rocks. Possibly <italic><tp:taxon-name><tp:taxon-name-part taxon-name-part-type="genus">Linckia</tp:taxon-name-part> <tp:taxon-name-part taxon-name-part-type="species">guildingi</tp:taxon-name-part></tp:taxon-name></italic> uses the film of microorganisms adhered to the substrate as food (<xref ref-type="bibr" rid="B55">Hendler et al. 1995</xref>; <xref ref-type="bibr" rid="B81">Machado et al. 2008</xref>). According to <xref ref-type="bibr" rid="B23">Brito (1971)</xref> this species is abundant along the northeastern coast of Brazil. However, its populations are becoming reduced, especially in southeastern Brazil. The species is presently included among the species vulnerable to extinction (<xref ref-type="bibr" rid="B81">Machado et al. 2008</xref>). <italic><tp:taxon-name><tp:taxon-name-part taxon-name-part-type="genus">Linckia</tp:taxon-name-part> <tp:taxon-name-part taxon-name-part-type="species">guildingi</tp:taxon-name-part></tp:taxon-name></italic> is known for its strong propensity to autotomize and its capacity to regenerate. Specimens with four, six or seven arms are common (<xref ref-type="bibr" rid="B132">Tommasi 1958</xref>).</p></tp:treatment-sec><tp:treatment-sec><!--Section generated to contain objects referenced in tp:taxon-treatment.--><fig id="F10" position="float" orientation="portrait"><label>Figure 10.</label><caption><p>Some species of the order <tp:taxon-name><tp:taxon-name-part taxon-name-part-type="order">Velatida</tp:taxon-name-part></tp:taxon-name> recorded in northeastern Brazil. <italic><tp:taxon-name><tp:taxon-name-part taxon-name-part-type="genus">Linckia</tp:taxon-name-part> <tp:taxon-name-part taxon-name-part-type="species">guildingi</tp:taxon-name-part></tp:taxon-name></italic> <bold>(A–E)</bold> <bold>A</bold> Abactinal view <bold>B</bold> Actinal view <bold>C</bold> Abactinal view of the arm <bold>D</bold> Actinal view of the arm <bold>E</bold> Detail of the mouth; <italic><tp:taxon-name><tp:taxon-name-part taxon-name-part-type="genus">Narcissia</tp:taxon-name-part> <tp:taxon-name-part taxon-name-part-type="species">trigonaria</tp:taxon-name-part></tp:taxon-name></italic> <bold>(F–J)</bold> <bold>F</bold> Abactinal view <bold>G</bold> Actinal view, in detail the mouth <bold>H</bold> Lateral view <bold>I</bold> Abactinal view of the arm, and <bold>J</bold> Actinal view of the arm.</p></caption><graphic xmlns:xlink="http://www.w3.org/1999/xlink" xlink:href="zookeys-449-001-g010.jpg" position="float" orientation="portrait" xlink:type="simple" id="oo_32976.jpg"/></fig><fig id="F12" position="float" orientation="portrait"><label>Figure 12.</label><caption><p>Some common starfishes in their natural habitat. <bold>A</bold> <italic><tp:taxon-name><tp:taxon-name-part taxon-name-part-type="genus">Luidia</tp:taxon-name-part> <tp:taxon-name-part taxon-name-part-type="species">senegalensis</tp:taxon-name-part></tp:taxon-name></italic> in a sand beach <bold>B</bold> <italic><tp:taxon-name><tp:taxon-name-part taxon-name-part-type="genus">Astropecten</tp:taxon-name-part> <tp:taxon-name-part taxon-name-part-type="species">marginatus</tp:taxon-name-part></tp:taxon-name></italic> in a hypersaline mangrove <bold>C</bold> <italic><tp:taxon-name><tp:taxon-name-part taxon-name-part-type="genus">Oreaster</tp:taxon-name-part> <tp:taxon-name-part taxon-name-part-type="species">reticulatus</tp:taxon-name-part></tp:taxon-name></italic> in a sand beach <bold>D</bold> <italic><tp:taxon-name><tp:taxon-name-part taxon-name-part-type="genus">Linckia</tp:taxon-name-part> <tp:taxon-name-part taxon-name-part-type="species">guildingi</tp:taxon-name-part></tp:taxon-name></italic> on coral reefs <bold>E</bold> <tp:taxon-name><tp:taxon-name-part taxon-name-part-type="genus">Echinaster</tp:taxon-name-part> (<tp:taxon-name-part taxon-name-part-type="subgenus">Othilia</tp:taxon-name-part>) <tp:taxon-name-part taxon-name-part-type="species">echinophorus</tp:taxon-name-part></tp:taxon-name> in seagrass beds and <bold>F</bold> <tp:taxon-name><tp:taxon-name-part taxon-name-part-type="genus">Echinaster</tp:taxon-name-part> (<tp:taxon-name-part taxon-name-part-type="subgenus">Othilia</tp:taxon-name-part>) <tp:taxon-name-part taxon-name-part-type="species">echinophorus</tp:taxon-name-part></tp:taxon-name> over the muddy bottom of a hypersaline mangrove. Photos: Thelma LP Dias.</p></caption><graphic xmlns:xlink="http://www.w3.org/1999/xlink" xlink:href="zookeys-449-001-g012.jpg" position="float" orientation="portrait" xlink:type="simple" id="oo_32978.jpg"/></fig></tp:treatment-sec><ref-list><ref id="B132"><mixed-citation xmlns:xlink="http://www.w3.org/1999/xlink" xlink:type="simple"><person-group><name name-style="western"><surname>Tommasi</surname><given-names>LR</given-names></name></person-group> (<year>1958</year>) <article-title>Os equinodermos do litoral de São Paulo.</article-title><source>Contribuições do Instituto Oceanográfico, Universidade de São Paulo</source> (<issue>2</issue>): <fpage>1</fpage>–<lpage>27</lpage>.</mixed-citation></ref><ref id="B21"><mixed-citation xmlns:xlink="http://www.w3.org/1999/xlink" xlink:type="simple"><person-group><name name-style="western"><surname>Brito</surname><given-names>IM</given-names></name></person-group> (<year>1962</year>) <source>Ensaio de catálogo dos equinodermas do Brasil</source>. <publisher-name>Universidade do Brasil, Faculdade Nacional de Filosofia, Centro de Estudos Zoológicos</publisher-name> (<issue>13</issue>): <fpage>1</fpage>–<lpage>10</lpage>.</mixed-citation></ref><ref id="B22"><mixed-citation xmlns:xlink="http://www.w3.org/1999/xlink" xlink:type="simple"><person-group><name name-style="western"><surname>Brito</surname><given-names>IM</given-names></name></person-group> (<year>1968</year>) <article-title>Asteróides e equinóides do Estado da Guanabara e adjacências.</article-title><source>Boletim do Museu Nacional</source> (<issue>260</issue>): <fpage>1</fpage>–<lpage>51</lpage>.</mixed-citation></ref><ref id="B23"><mixed-citation xmlns:xlink="http://www.w3.org/1999/xlink" xlink:type="simple"><person-group><name name-style="western"><surname>Brito</surname><given-names>IM</given-names></name></person-group> (<year>1971</year>) <article-title>Contribuição ao conhecimento dos equinodermas da Ilha da Trindade.</article-title><source>Arquivos do Museu Nacional</source><volume>54</volume>: <fpage>261</fpage>–<lpage>265</lpage>.</mixed-citation></ref><ref id="B72"><mixed-citation xmlns:xlink="http://www.w3.org/1999/xlink" xlink:type="simple"><person-group><name name-style="western"><surname>Lima-Verde</surname><given-names>JS</given-names></name></person-group> (<year>1969</year>) <article-title>Primeira contribuição ao inventário dos Echinodermas do nordeste Brasileiro.</article-title><source>Arquivos de Ciências do Mar</source><volume>9</volume>: <fpage>9</fpage>–<lpage>13</lpage>.</mixed-citation></ref><ref id="B139"><mixed-citation xmlns:xlink="http://www.w3.org/1999/xlink" xlink:type="simple"><person-group><name name-style="western"><surname>Tommasi</surname><given-names>LR</given-names></name><name name-style="western"><surname>Aron</surname><given-names>MA</given-names></name></person-group> (<year>1988</year>) <article-title>Equinodermes da plataforma continental do sudeste do estado da Bahia.</article-title><source>Relatórios Internos do Instituto Oceanográfico, Universidade de São Paulo</source> (<issue>19</issue>): <fpage>1</fpage>–<lpage>6</lpage>.</mixed-citation></ref><ref id="B136"><mixed-citation xmlns:xlink="http://www.w3.org/1999/xlink" xlink:type="simple"><person-group><name name-style="western"><surname>Tommasi</surname><given-names>LR</given-names></name><name name-style="western"><surname>Castro,</surname><given-names>SM</given-names></name><name name-style="western"><surname>Sousa</surname><given-names>EC</given-names></name></person-group> (<year>1988</year>) <article-title><tp:taxon-name><tp:taxon-name-part taxon-name-part-type="phylum">Echinodermata</tp:taxon-name-part></tp:taxon-name> coletados durante as campanhas oceanográficas do N/Oc. “Almirante Saldanha” no Atlântico Sul Ocidental.</article-title><source>Relatórios Internos do Instituto Oceanográfico, Universidade de São Paulo</source> (<issue>21</issue>): <fpage>1</fpage>–<lpage>11</lpage>.</mixed-citation></ref><ref id="B41"><mixed-citation xmlns:xlink="http://www.w3.org/1999/xlink" xlink:type="simple"><person-group><name name-style="western"><surname>Fernandes</surname><given-names>MLB</given-names></name><name name-style="western"><surname>Tommasi</surname><given-names>LR</given-names></name><name name-style="western"><surname>Lima</surname><given-names>EJB</given-names></name></person-group> (<year>2002</year>) <article-title>Filo <tp:taxon-name><tp:taxon-name-part taxon-name-part-type="phylum">Echinodermata</tp:taxon-name-part></tp:taxon-name> de Pernambuco.</article-title> In: <person-group><name name-style="western"><surname>Tabarelli</surname><given-names>M</given-names></name><name name-style="western"><surname>Silva</surname><given-names>JMC</given-names></name></person-group> (<role>Orgs</role>) <source>Diagnóstico da Biodiversidade de Pernambuco</source>. <volume>Vol. 2</volume>. <publisher-name>Massangana</publisher-name>, <publisher-loc>Recife</publisher-loc>, <fpage>405</fpage>–<lpage>427</lpage>.</mixed-citation></ref><ref id="B46"><mixed-citation xmlns:xlink="http://www.w3.org/1999/xlink" xlink:type="simple"><person-group><name name-style="western"><surname>Gondim</surname><given-names>AI</given-names></name><name name-style="western"><surname>Lacouth</surname><given-names>P</given-names></name><name name-style="western"><surname>Alonso</surname><given-names>C</given-names></name><name name-style="western"><surname>Manso</surname><given-names>CLC</given-names></name></person-group> (<year>2008</year>) <article-title><tp:taxon-name><tp:taxon-name-part taxon-name-part-type="phylum">Echinodermata</tp:taxon-name-part></tp:taxon-name> da praia do Cabo Branco, João Pessoa, Paraíba, Brasil.</article-title><source>Biota Neotropica</source><volume>8</volume>: <fpage>151</fpage>–<lpage>159</lpage>. doi: <ext-link ext-link-type="doi" xlink:href="10.1590/S1676-06032008000200016" xlink:type="simple">10.1590/S1676-06032008000200016</ext-link>, <ext-link ext-link-type="uri" xlink:href="http://www.biotaneotropica.org.br/v8n2/pt/abstract?inventory+bn02408022008" xlink:type="simple">http://www.biotaneotropica.org.br/v8n2/pt/abstract?inventory+bn02408022008</ext-link></mixed-citation></ref><ref id="B98"><mixed-citation xmlns:xlink="http://www.w3.org/1999/xlink" xlink:type="simple"><person-group><name name-style="western"><surname>Miranda</surname><given-names>ALS</given-names></name><name name-style="western"><surname>Lima</surname><given-names>MLF</given-names></name><name name-style="western"><surname>Sovierzoski</surname><given-names>HH</given-names></name><name name-style="western"><surname>Correia</surname><given-names>MD</given-names></name></person-group> (<year>2012</year>) <article-title>Inventory of the <tp:taxon-name><tp:taxon-name-part taxon-name-part-type="phylum">Echinodermata</tp:taxon-name-part></tp:taxon-name> collection from the Universidade Federal de Alagoas.</article-title><source>Biota Neotropica</source><volume>12</volume>: <fpage>135</fpage>–<lpage>146</lpage>. doi: <ext-link ext-link-type="doi" xlink:href="10.1590/S1676-06032012000200014" xlink:type="simple">10.1590/S1676-06032012000200014</ext-link></mixed-citation></ref><ref id="B33"><mixed-citation xmlns:xlink="http://www.w3.org/1999/xlink" xlink:type="simple"><person-group><name name-style="western"><surname>Clark</surname><given-names>AM</given-names></name><name name-style="western"><surname>Downey</surname><given-names>ME</given-names></name></person-group> (<year>1992</year>) <source>Starfishes of the Atlantic. Chapman &amp; Hall Identification Guides, 3.</source><publisher-name>Chapman &amp; Hall</publisher-name>, <publisher-loc>London, UK</publisher-loc>. ISBN <isbn>0-412-43280-3</isbn>, <size units="page">820 pp</size>.</mixed-citation></ref><ref id="B55"><mixed-citation xmlns:xlink="http://www.w3.org/1999/xlink" xlink:type="simple"><person-group><name name-style="western"><surname>Hendler</surname><given-names>G</given-names></name><name name-style="western"><surname>Miller</surname><given-names>JE</given-names></name><name name-style="western"><surname>Pawson</surname><given-names>DL</given-names></name><name name-style="western"><surname>Kier</surname><given-names>PM</given-names></name></person-group> (<year>1995</year>) <source>Sea stars, sea urchins and allies: echinoderms of Florida and the Caribbean.</source><publisher-name>Smithsonian Institution Press</publisher-name>, <publisher-loc>Washington</publisher-loc>, <size units="page">390 pp</size>.</mixed-citation></ref><ref id="B20"><mixed-citation xmlns:xlink="http://www.w3.org/1999/xlink" xlink:type="simple"><person-group><name name-style="western"><surname>Brito</surname><given-names>IM</given-names></name></person-group> (<year>1960</year>) <source>Asteróides dos Estados do Rio de Janeiro e de São Paulo.</source><publisher-name>Universidade do Brasil, Faculdade Nacional de Filosofia, Centro de Estudos Zoológicos</publisher-name> (<issue>5</issue>): <fpage>1</fpage>–<lpage>13</lpage>.</mixed-citation></ref><ref id="B12"><mixed-citation xmlns:xlink="http://www.w3.org/1999/xlink" xlink:type="simple"><person-group><name name-style="western"><surname>Benavides-Serrato</surname><given-names>M</given-names></name><name name-style="western"><surname>Borrero-Pérez</surname><given-names>GH</given-names></name><name name-style="western"><surname>Dias Sanchez</surname><given-names>CM</given-names></name></person-group> (<year>2011</year>) <source>Equinodermos del Caribe colombiano I: <tp:taxon-name><tp:taxon-name-part taxon-name-part-type="class">Crinoidea</tp:taxon-name-part></tp:taxon-name>, <tp:taxon-name><tp:taxon-name-part taxon-name-part-type="class">Asteroidea</tp:taxon-name-part></tp:taxon-name> y <tp:taxon-name><tp:taxon-name-part taxon-name-part-type="class">Ophiuroidea</tp:taxon-name-part></tp:taxon-name>.</source><publisher-name>Serie de Publicaciones Especiales de Invemar</publisher-name>, <publisher-loc>22. Santa Marta</publisher-loc>, <size units="page">384 pp</size>.</mixed-citation></ref><ref id="B134"><mixed-citation xmlns:xlink="http://www.w3.org/1999/xlink" xlink:type="simple"><person-group><name name-style="western"><surname>Tommasi</surname><given-names>LR</given-names></name></person-group> (<year>1970</year>) <article-title>Lista de asteróides recentes do Brasil.</article-title><source>Contribuições do Instituto Oceanográfico, Universidade de São Paulo</source> (<issue>18</issue>): <fpage>1</fpage>–<lpage>61</lpage>.</mixed-citation></ref><ref id="B4"><mixed-citation xmlns:xlink="http://www.w3.org/1999/xlink" xlink:type="simple"><person-group><name name-style="western"><surname>Alvarado</surname><given-names>JJ</given-names></name><name name-style="western"><surname>Solís-Marín</surname><given-names>FA</given-names></name><name name-style="western"><surname>Ahearn</surname><given-names>C</given-names></name></person-group> (<year>2008</year>) <article-title>Equinodermos (<tp:taxon-name><tp:taxon-name-part taxon-name-part-type="phylum">Echinodermata</tp:taxon-name-part></tp:taxon-name>) del Caribe Centroamericano.</article-title><source>Revista de Biologia Tropical</source><volume>56</volume>: <fpage>37</fpage>–<lpage>55</lpage>.</mixed-citation></ref><ref id="B122"><mixed-citation xmlns:xlink="http://www.w3.org/1999/xlink" xlink:type="simple"><person-group><name name-style="western"><surname>Rathbun</surname><given-names>R</given-names></name></person-group> (<year>1879</year>) <article-title>A List of the Brazilian echinoderms, with notes on their distribution, etc.</article-title><source>Transactions of the Connecticut Academy of Arts and Science</source><volume>5</volume>: <fpage>139</fpage>–<lpage>151</lpage>.</mixed-citation></ref><ref id="B151"><mixed-citation xmlns:xlink="http://www.w3.org/1999/xlink" xlink:type="simple"><person-group><name name-style="western"><surname>Verrill</surname><given-names>AE</given-names></name></person-group> (<year>1915</year>) <article-title>Report on the starfishes of the West Indies, Florida, and Brazil, including those obtained by Bahamas Expedition from the University of Iowa in 1893.</article-title><source>Bulletin from the Laboratories of Natural History of the State University of Iowa</source><volume>7</volume>: <fpage>1</fpage>–<lpage>232</lpage>.</mixed-citation></ref><ref id="B16"><mixed-citation xmlns:xlink="http://www.w3.org/1999/xlink" xlink:type="simple"><person-group><name name-style="western"><surname>Bernasconi</surname><given-names>I</given-names></name></person-group> (<year>1955</year>) <article-title>Equinoideos y Asteroideos de la Colección del Instituto Oceanografico de la Univerdidad de San Pablo. Primera contribución.</article-title><source>Boletim do Instituto Oceanográfico</source><volume>6</volume>: <fpage>51</fpage>–<lpage>57</lpage>. doi: <ext-link ext-link-type="doi" xlink:href="10.1590/S0373-55241955000100002" xlink:type="simple">10.1590/S0373-55241955000100002</ext-link></mixed-citation></ref><ref id="B84"><mixed-citation xmlns:xlink="http://www.w3.org/1999/xlink" xlink:type="simple"><person-group><name name-style="western"><surname>Magalhães</surname><given-names>WF</given-names></name><name name-style="western"><surname>Martins</surname><given-names>LR</given-names></name><name name-style="western"><surname>Alves</surname><given-names>OFS</given-names></name></person-group> (<year>2005</year>) <article-title>Inventário dos <tp:taxon-name><tp:taxon-name-part taxon-name-part-type="phylum">Echinodermata</tp:taxon-name-part></tp:taxon-name> do Estado da Bahia.</article-title><source>Brazilian Journal of Aquatic Science and Technology</source><volume>40</volume>: <fpage>375</fpage>–<lpage>381</lpage>.</mixed-citation></ref><ref id="B81"><mixed-citation xmlns:xlink="http://www.w3.org/1999/xlink" xlink:type="simple"><person-group><name name-style="western"><surname>Machado</surname><given-names>ABM</given-names></name><name name-style="western"><surname>Drummond</surname><given-names>GM</given-names></name><name name-style="western"><surname>Paglia</surname><given-names>AP</given-names></name></person-group> (<year>2008</year>) <source>Livro vermelho da fauna brasileira ameaçada de extinção.</source><publisher-name>Ministério do Meio Ambiente</publisher-name>, <publisher-loc>Brasília</publisher-loc>. <volume>Vol. I</volume>. <series>Série Biodiversidade 19</series>, <size units="page">512 pp</size>.</mixed-citation></ref></ref-list></tp:taxon-treatment>
