# Supplementary material for: Taxonomic guide and historical review of starfishes in northeastern Brazil (Echinodermata, Asteroidea)
Source: Zookeys. 2014 Oct 22;(449):1–56. doi: 10.3897/zookeys.449.6813 (PMC4233396; doi:10.3897/zookeys.449.6813)
Supplement: XML Treatment for Narcissia trigonaria [file zookeys.449.6813-treatment15.xml]

<!DOCTYPE tp:taxon-treatment
  PUBLIC "-//TaxonX//DTD Taxonomic Treatment Publishing DTD v0 20100105//EN" "tax-treatment-NSO.dtd">
<tp:taxon-treatment xmlns:tp="http://www.plazi.org/taxpub"><tp:treatment-meta><kwd-group><label>Taxon classification</label><kwd><named-content content-type="kingdom">Animalia</named-content></kwd><kwd><named-content content-type="order">Velatida</named-content></kwd><kwd><named-content content-type="family">Ophidiasteridae</named-content></kwd></kwd-group><mixed-citation publication-type="journal"><person-group><name><surname>Gondim</surname><given-names>Anne Isabelley</given-names></name><name><surname>Christoffersen</surname><given-names>Martin Lindsey</given-names></name><name><surname>Pereira Dias</surname><given-names>Thelma Lúcia</given-names></name></person-group><article-title>Taxonomic guide and historical review of starfishes in northeastern Brazil (<tp:taxon-name><tp:taxon-name-part taxon-name-part-type="phylum">Echinodermata</tp:taxon-name-part></tp:taxon-name>, <tp:taxon-name><tp:taxon-name-part taxon-name-part-type="class">Asteroidea</tp:taxon-name-part></tp:taxon-name>)</article-title><source>Zookeys</source><day>22</day><month>10</month><year>2014</year><volume>2014</volume><issue>449</issue><fpage>1</fpage><lpage>56</lpage><pub-id pub-id-type="doi">10.3897/zookeys.449.6813</pub-id></mixed-citation></tp:treatment-meta><tp:nomenclature><tp:taxon-name>
                                <tp:taxon-name-part taxon-name-part-type="genus">Narcissia</tp:taxon-name-part>
                                <tp:taxon-name-part taxon-name-part-type="species">trigonaria</tp:taxon-name-part>
                            </tp:taxon-name><tp:taxon-authority>Sladen, 1889</tp:taxon-authority><xref ref-type="fig" rid="F10">Figure 10f–j</xref><tp:nomenclature-citation-list><tp:nomenclature-citation><tp:taxon-name><tp:taxon-name-part taxon-name-part-type="genus">Narcissia</tp:taxon-name-part> <tp:taxon-name-part taxon-name-part-type="species">trigonaria</tp:taxon-name-part></tp:taxon-name><comment> Sladen, 1889: 414, pl. 65, figs 5–8. <xref ref-type="bibr" rid="B133">Tommasi 1966</xref>: 244; <xref ref-type="bibr" rid="B134">1970</xref>: 9, fig. 26. <xref ref-type="bibr" rid="B20">Brito 1960</xref>: 5, pl. 1, figs 4–5; <xref ref-type="bibr" rid="B21">1962</xref>: 3; <xref ref-type="bibr" rid="B22">1968</xref>: 5. <xref ref-type="bibr" rid="B139">Tommasi and Aron 1988</xref>: 3. <xref ref-type="bibr" rid="B136">Tommasi et al. 1988</xref>: 6. <xref ref-type="bibr" rid="B98">Miranda et al. 2012</xref>: 144.</comment></tp:nomenclature-citation><tp:nomenclature-citation><tp:taxon-name><tp:taxon-name-part taxon-name-part-type="genus">Narcissia</tp:taxon-name-part> <tp:taxon-name-part taxon-name-part-type="species">trigonaria</tp:taxon-name-part> <tp:taxon-name-part taxon-name-part-type="infraspecific-rank">var.</tp:taxon-name-part> <tp:taxon-name-part taxon-name-part-type="variety">helenae</tp:taxon-name-part></tp:taxon-name><comment> Mortensen, 1933: 429.</comment></tp:nomenclature-citation></tp:nomenclature-citation-list></tp:nomenclature><tp:treatment-sec sec-type="Material examined"><title>Material examined.</title><p>Alagoas: Lagoa Azeda, Jequidá da Praia, 1spec., MNRJ (no registration number), 22.VI.2002. Bahia: Salvador, north coast, 1spec., UFBA00570, 2003; Salvador, Porto da Barra, 1spec., UFBA00929, II.2008, 23m; Salvador, Barra Beach, 1spec., UFBA00962, X.2008; Itaparica, Ponta de Areia, <named-content xmlns:xlink="http://www.w3.org/1999/xlink" content-type="dwc:verbatimCoordinates" xlink:type="simple">12°52'S; 38°40'W</named-content>, 1spec., UFBA00469; Camaçari, Guarajuba, 1spec., UFBA00190, VII.2005, 23m; Camaçari, Guarajuba, Busca Vida Beach, 2spec., UFBA00042, 04.VI.1994, 1spec., UFBA01043, VII.2008, 26m, 1spec., UFBA01089, VII.2008, 32m.</p></tp:treatment-sec><tp:treatment-sec sec-type="Type-locality"><title>Type-locality.</title><p>Bahia, Brazil (<xref ref-type="bibr" rid="B33">Clark and Downey 1992</xref>).</p></tp:treatment-sec><tp:treatment-sec sec-type="Description"><title>Description.</title><p>Disk high and pyramidal (Fig. <xref ref-type="fig" rid="F10">10f, h</xref>). Five long and triangular arms in transversal section (Fig. <xref ref-type="fig" rid="F10">10f, h</xref>). Abactinal and actinal surfaces granulose (Fig. <xref ref-type="fig" rid="F10">10i</xref>). Abactinal figs rounded, placed in irregular rows, covered by flattened and polygonal granules. Among these figs are papular areas with up to three papulae. Superomarginal figs short, wide (~2.69 mm), granulose and visible only laterally. Papular areas restricted to abactinal surface. Inferomarginal and superomarginal figs similar. Actinal figs slightly rectangular and granulose, these granules being bigger and taller than the dorsal granules. Actino-lateral figs with two rows of spines, the outer series with 4–5 short and blunt spines. The inner row is formed by 3–4 large, flattened spines, being longer than the outer row. Adambulacral figs with 3–4 series of flattened and prismatic spines, of which the innermost are the largest (Fig. <xref ref-type="fig" rid="F10">10j</xref>).</p><fig id="F10" position="float" orientation="portrait"><label>Figure 10.</label><caption><p>Some species of the order <tp:taxon-name><tp:taxon-name-part taxon-name-part-type="order">Velatida</tp:taxon-name-part></tp:taxon-name> recorded in northeastern Brazil. <italic><tp:taxon-name><tp:taxon-name-part taxon-name-part-type="genus">Linckia</tp:taxon-name-part> <tp:taxon-name-part taxon-name-part-type="species">guildingi</tp:taxon-name-part></tp:taxon-name></italic> <bold>(A–E)</bold> <bold>A</bold> Abactinal view <bold>B</bold> Actinal view <bold>C</bold> Abactinal view of the arm <bold>D</bold> Actinal view of the arm <bold>E</bold> Detail of the mouth; <italic><tp:taxon-name><tp:taxon-name-part taxon-name-part-type="genus">Narcissia</tp:taxon-name-part> <tp:taxon-name-part taxon-name-part-type="species">trigonaria</tp:taxon-name-part></tp:taxon-name></italic> <bold>(F–J)</bold> <bold>F</bold> Abactinal view <bold>G</bold> Actinal view, in detail the mouth <bold>H</bold> Lateral view <bold>I</bold> Abactinal view of the arm, and <bold>J</bold> Actinal view of the arm.</p></caption><graphic xmlns:xlink="http://www.w3.org/1999/xlink" xlink:href="zookeys-449-001-g010.jpg" position="float" orientation="portrait" xlink:type="simple" id="oo_32976.jpg"/></fig><p><bold>Colour.</bold> Live specimens are cream-coloured with red spots (<xref ref-type="bibr" rid="B12">Benavides-Serrato et al. 2011</xref>).</p></tp:treatment-sec><tp:treatment-sec sec-type="Distribution"><title>Distribution.</title><p>North Carolina, Florida, Panama, Colombia, and Brazil (<xref ref-type="bibr" rid="B134">Tommasi 1970</xref>; <xref ref-type="bibr" rid="B33">Clark and Downey 1992</xref>; <xref ref-type="bibr" rid="B4">Alvarado et al. 2008</xref>; <xref ref-type="bibr" rid="B12">Benavides-Serrato et al. 2011</xref>). In Brazil: AL, BA, and RJ (<xref ref-type="bibr" rid="B151">Verrill 1915</xref>, <xref ref-type="bibr" rid="B20">Brito 1960</xref>, <xref ref-type="bibr" rid="B21">1962</xref>, <xref ref-type="bibr" rid="B134">Tommasi 1970</xref>, <xref ref-type="bibr" rid="B139">Tommasi and Aron 1988</xref>, <xref ref-type="bibr" rid="B98">Miranda et al. 2012</xref>). From 5 to 91 m in depth (<xref ref-type="bibr" rid="B134">Tommasi 1970</xref>, <xref ref-type="bibr" rid="B33">Clark and Downey 1992</xref>).</p></tp:treatment-sec><tp:treatment-sec sec-type="Remarks"><title>Remarks.</title><p><italic><tp:taxon-name><tp:taxon-name-part taxon-name-part-type="genus">Narcissia</tp:taxon-name-part> <tp:taxon-name-part taxon-name-part-type="species">trigonaria</tp:taxon-name-part></tp:taxon-name></italic> is a well established species, with a small list of synonyms and little morphological variation. It differs from <italic><tp:taxon-name><tp:taxon-name-part taxon-name-part-type="genus">Narcissia</tp:taxon-name-part> <tp:taxon-name-part taxon-name-part-type="species">canariensis</tp:taxon-name-part></tp:taxon-name></italic> (d’Orbigny, 1839) for having subambulacral spines arranged into three series and paired papulae. <xref ref-type="bibr" rid="B39">Downey (1973)</xref> records the sugar-tongs type of pedicellariae among the carinal figs of <italic><tp:taxon-name><tp:taxon-name-part taxon-name-part-type="genus">Narcissia</tp:taxon-name-part> <tp:taxon-name-part taxon-name-part-type="species">trigonaria</tp:taxon-name-part></tp:taxon-name></italic>. However, we did not observe this type of pedicellaria. <xref ref-type="bibr" rid="B153">Walenkamp (1976)</xref> gives an excellent discussion on the presence or absence of pedicellariae and on small morphological variations found in his material. He emphasizes the great morphological differences existing between juvenile and adult specimens. In general, very juvenile individuals have shorter and wider arms. These tend to become thinner and longer during ontogenetic development.</p></tp:treatment-sec><tp:treatment-sec sec-type="Ecological notes"><title>Ecological notes.</title><p>The species lives in consolidated substrates, either rocks or coral (<xref ref-type="bibr" rid="B81">Machado et al. 2008</xref>). Presently it is considered vulnerable to extinction along the Brazilian littoral. The main causes of its populational decline are the effects of pollutants and its illegal and indiscriminate collecting for aquarium rearing (<xref ref-type="bibr" rid="B81">Machado et al. 2008</xref>).</p><!--PageBreak--></tp:treatment-sec><ref-list><ref id="B133"><mixed-citation xmlns:xlink="http://www.w3.org/1999/xlink" xlink:type="simple"><person-group><name name-style="western"><surname>Tommasi</surname><given-names>LR</given-names></name></person-group> (<year>1966</year>) <article-title>Sobre alguns Equinodermas da região do Golfo do México e do Mar das Antilhas.</article-title><source>Anales del Instituto de Biologia</source><volume>1/2</volume>: <fpage>155</fpage>–<lpage>165</lpage>.</mixed-citation></ref><ref id="B134"><mixed-citation xmlns:xlink="http://www.w3.org/1999/xlink" xlink:type="simple"><person-group><name name-style="western"><surname>Tommasi</surname><given-names>LR</given-names></name></person-group> (<year>1970</year>) <article-title>Lista de asteróides recentes do Brasil.</article-title><source>Contribuições do Instituto Oceanográfico, Universidade de São Paulo</source> (<issue>18</issue>): <fpage>1</fpage>–<lpage>61</lpage>.</mixed-citation></ref><ref id="B20"><mixed-citation xmlns:xlink="http://www.w3.org/1999/xlink" xlink:type="simple"><person-group><name name-style="western"><surname>Brito</surname><given-names>IM</given-names></name></person-group> (<year>1960</year>) <source>Asteróides dos Estados do Rio de Janeiro e de São Paulo.</source><publisher-name>Universidade do Brasil, Faculdade Nacional de Filosofia, Centro de Estudos Zoológicos</publisher-name> (<issue>5</issue>): <fpage>1</fpage>–<lpage>13</lpage>.</mixed-citation></ref><ref id="B21"><mixed-citation xmlns:xlink="http://www.w3.org/1999/xlink" xlink:type="simple"><person-group><name name-style="western"><surname>Brito</surname><given-names>IM</given-names></name></person-group> (<year>1962</year>) <source>Ensaio de catálogo dos equinodermas do Brasil</source>. <publisher-name>Universidade do Brasil, Faculdade Nacional de Filosofia, Centro de Estudos Zoológicos</publisher-name> (<issue>13</issue>): <fpage>1</fpage>–<lpage>10</lpage>.</mixed-citation></ref><ref id="B22"><mixed-citation xmlns:xlink="http://www.w3.org/1999/xlink" xlink:type="simple"><person-group><name name-style="western"><surname>Brito</surname><given-names>IM</given-names></name></person-group> (<year>1968</year>) <article-title>Asteróides e equinóides do Estado da Guanabara e adjacências.</article-title><source>Boletim do Museu Nacional</source> (<issue>260</issue>): <fpage>1</fpage>–<lpage>51</lpage>.</mixed-citation></ref><ref id="B139"><mixed-citation xmlns:xlink="http://www.w3.org/1999/xlink" xlink:type="simple"><person-group><name name-style="western"><surname>Tommasi</surname><given-names>LR</given-names></name><name name-style="western"><surname>Aron</surname><given-names>MA</given-names></name></person-group> (<year>1988</year>) <article-title>Equinodermes da plataforma continental do sudeste do estado da Bahia.</article-title><source>Relatórios Internos do Instituto Oceanográfico, Universidade de São Paulo</source> (<issue>19</issue>): <fpage>1</fpage>–<lpage>6</lpage>.</mixed-citation></ref><ref id="B136"><mixed-citation xmlns:xlink="http://www.w3.org/1999/xlink" xlink:type="simple"><person-group><name name-style="western"><surname>Tommasi</surname><given-names>LR</given-names></name><name name-style="western"><surname>Castro,</surname><given-names>SM</given-names></name><name name-style="western"><surname>Sousa</surname><given-names>EC</given-names></name></person-group> (<year>1988</year>) <article-title><tp:taxon-name><tp:taxon-name-part taxon-name-part-type="phylum">Echinodermata</tp:taxon-name-part></tp:taxon-name> coletados durante as campanhas oceanográficas do N/Oc. “Almirante Saldanha” no Atlântico Sul Ocidental.</article-title><source>Relatórios Internos do Instituto Oceanográfico, Universidade de São Paulo</source> (<issue>21</issue>): <fpage>1</fpage>–<lpage>11</lpage>.</mixed-citation></ref><ref id="B98"><mixed-citation xmlns:xlink="http://www.w3.org/1999/xlink" xlink:type="simple"><person-group><name name-style="western"><surname>Miranda</surname><given-names>ALS</given-names></name><name name-style="western"><surname>Lima</surname><given-names>MLF</given-names></name><name name-style="western"><surname>Sovierzoski</surname><given-names>HH</given-names></name><name name-style="western"><surname>Correia</surname><given-names>MD</given-names></name></person-group> (<year>2012</year>) <article-title>Inventory of the <tp:taxon-name><tp:taxon-name-part taxon-name-part-type="phylum">Echinodermata</tp:taxon-name-part></tp:taxon-name> collection from the Universidade Federal de Alagoas.</article-title><source>Biota Neotropica</source><volume>12</volume>: <fpage>135</fpage>–<lpage>146</lpage>. doi: <ext-link ext-link-type="doi" xlink:href="10.1590/S1676-06032012000200014" xlink:type="simple">10.1590/S1676-06032012000200014</ext-link></mixed-citation></ref><ref id="B33"><mixed-citation xmlns:xlink="http://www.w3.org/1999/xlink" xlink:type="simple"><person-group><name name-style="western"><surname>Clark</surname><given-names>AM</given-names></name><name name-style="western"><surname>Downey</surname><given-names>ME</given-names></name></person-group> (<year>1992</year>) <source>Starfishes of the Atlantic. Chapman &amp; Hall Identification Guides, 3.</source><publisher-name>Chapman &amp; Hall</publisher-name>, <publisher-loc>London, UK</publisher-loc>. ISBN <isbn>0-412-43280-3</isbn>, <size units="page">820 pp</size>.</mixed-citation></ref><ref id="B12"><mixed-citation xmlns:xlink="http://www.w3.org/1999/xlink" xlink:type="simple"><person-group><name name-style="western"><surname>Benavides-Serrato</surname><given-names>M</given-names></name><name name-style="western"><surname>Borrero-Pérez</surname><given-names>GH</given-names></name><name name-style="western"><surname>Dias Sanchez</surname><given-names>CM</given-names></name></person-group> (<year>2011</year>) <source>Equinodermos del Caribe colombiano I: <tp:taxon-name><tp:taxon-name-part taxon-name-part-type="class">Crinoidea</tp:taxon-name-part></tp:taxon-name>, <tp:taxon-name><tp:taxon-name-part taxon-name-part-type="class">Asteroidea</tp:taxon-name-part></tp:taxon-name> y <tp:taxon-name><tp:taxon-name-part taxon-name-part-type="class">Ophiuroidea</tp:taxon-name-part></tp:taxon-name>.</source><publisher-name>Serie de Publicaciones Especiales de Invemar</publisher-name>, <publisher-loc>22. Santa Marta</publisher-loc>, <size units="page">384 pp</size>.</mixed-citation></ref><ref id="B4"><mixed-citation xmlns:xlink="http://www.w3.org/1999/xlink" xlink:type="simple"><person-group><name name-style="western"><surname>Alvarado</surname><given-names>JJ</given-names></name><name name-style="western"><surname>Solís-Marín</surname><given-names>FA</given-names></name><name name-style="western"><surname>Ahearn</surname><given-names>C</given-names></name></person-group> (<year>2008</year>) <article-title>Equinodermos (<tp:taxon-name><tp:taxon-name-part taxon-name-part-type="phylum">Echinodermata</tp:taxon-name-part></tp:taxon-name>) del Caribe Centroamericano.</article-title><source>Revista de Biologia Tropical</source><volume>56</volume>: <fpage>37</fpage>–<lpage>55</lpage>.</mixed-citation></ref><ref id="B151"><mixed-citation xmlns:xlink="http://www.w3.org/1999/xlink" xlink:type="simple"><person-group><name name-style="western"><surname>Verrill</surname><given-names>AE</given-names></name></person-group> (<year>1915</year>) <article-title>Report on the starfishes of the West Indies, Florida, and Brazil, including those obtained by Bahamas Expedition from the University of Iowa in 1893.</article-title><source>Bulletin from the Laboratories of Natural History of the State University of Iowa</source><volume>7</volume>: <fpage>1</fpage>–<lpage>232</lpage>.</mixed-citation></ref><ref id="B39"><mixed-citation xmlns:xlink="http://www.w3.org/1999/xlink" xlink:type="simple"><person-group><name name-style="western"><surname>Downey</surname><given-names>ME</given-names></name></person-group> (<year>1973</year>) <article-title>Starfishes from the Caribbean and the Gulf of Mexico.</article-title><source>Smithson Contribution to Zoology</source><volume>126</volume>: <fpage>1</fpage>–<lpage>168</lpage>. doi: <ext-link ext-link-type="doi" xlink:href="10.5479/si.00810282.126" xlink:type="simple">10.5479/si.00810282.126</ext-link></mixed-citation></ref><ref id="B153"><mixed-citation xmlns:xlink="http://www.w3.org/1999/xlink" xlink:type="simple"><person-group><name name-style="western"><surname>Walenkamp</surname><given-names>JHC</given-names></name></person-group> (<year>1976</year>) <article-title>The asteroids of the coastal waters of Surinam.</article-title><source>Zoologische Verhandelingen</source><volume>147</volume>: <fpage>1</fpage>–<lpage>91</lpage>.</mixed-citation></ref><ref id="B81"><mixed-citation xmlns:xlink="http://www.w3.org/1999/xlink" xlink:type="simple"><person-group><name name-style="western"><surname>Machado</surname><given-names>ABM</given-names></name><name name-style="western"><surname>Drummond</surname><given-names>GM</given-names></name><name name-style="western"><surname>Paglia</surname><given-names>AP</given-names></name></person-group> (<year>2008</year>) <source>Livro vermelho da fauna brasileira ameaçada de extinção.</source><publisher-name>Ministério do Meio Ambiente</publisher-name>, <publisher-loc>Brasília</publisher-loc>. <volume>Vol. I</volume>. <series>Série Biodiversidade 19</series>, <size units="page">512 pp</size>.</mixed-citation></ref></ref-list></tp:taxon-treatment>
