# Supplementary material for: Taxonomic guide and historical review of starfishes in northeastern Brazil (Echinodermata, Asteroidea)
Source: Zookeys. 2014 Oct 22;(449):1–56. doi: 10.3897/zookeys.449.6813 (PMC4233396; doi:10.3897/zookeys.449.6813)
Supplement: XML Treatment for Echinaster (Othilia) brasiliensis [file zookeys.449.6813-treatment16.xml]

<!DOCTYPE tp:taxon-treatment
  PUBLIC "-//TaxonX//DTD Taxonomic Treatment Publishing DTD v0 20100105//EN" "tax-treatment-NSO.dtd">
<tp:taxon-treatment xmlns:tp="http://www.plazi.org/taxpub"><tp:treatment-meta><kwd-group><label>Taxon classification</label><kwd><named-content content-type="kingdom">Animalia</named-content></kwd><kwd><named-content content-type="order">Spinulosida</named-content></kwd><kwd><named-content content-type="family">Echinasteridae</named-content></kwd></kwd-group><mixed-citation publication-type="journal"><person-group><name><surname>Gondim</surname><given-names>Anne Isabelley</given-names></name><name><surname>Christoffersen</surname><given-names>Martin Lindsey</given-names></name><name><surname>Pereira Dias</surname><given-names>Thelma Lúcia</given-names></name></person-group><article-title>Taxonomic guide and historical review of starfishes in northeastern Brazil (<tp:taxon-name><tp:taxon-name-part taxon-name-part-type="phylum">Echinodermata</tp:taxon-name-part></tp:taxon-name>, <tp:taxon-name><tp:taxon-name-part taxon-name-part-type="class">Asteroidea</tp:taxon-name-part></tp:taxon-name>)</article-title><source>Zookeys</source><day>22</day><month>10</month><year>2014</year><volume>2014</volume><issue>449</issue><fpage>1</fpage><lpage>56</lpage><pub-id pub-id-type="doi">10.3897/zookeys.449.6813</pub-id></mixed-citation></tp:treatment-meta><tp:nomenclature><tp:taxon-name>
                                <tp:taxon-name-part taxon-name-part-type="genus">Echinaster</tp:taxon-name-part>
                                (<tp:taxon-name-part taxon-name-part-type="subgenus">Othilia</tp:taxon-name-part>)
                                <tp:taxon-name-part taxon-name-part-type="species">brasiliensis</tp:taxon-name-part>
                            </tp:taxon-name><tp:taxon-authority>Müller &amp; Troschel, 1842</tp:taxon-authority><xref ref-type="fig" rid="F11">Figure 11a–e</xref><!--PageBreak--><!--PageBreak--><!--PageBreak--><!--PageBreak--><!--PageBreak--><tp:nomenclature-citation-list><tp:nomenclature-citation><tp:taxon-name><tp:taxon-name-part taxon-name-part-type="genus">Echinaster</tp:taxon-name-part> <tp:taxon-name-part taxon-name-part-type="species">brasiliensis</tp:taxon-name-part></tp:taxon-name><comment> Müller &amp; Troschel, 1842: 22. <xref ref-type="bibr" rid="B132">Tommasi 1958</xref>: 22–23, pl. 4, fig. 3; <xref ref-type="bibr" rid="B134">1970</xref>: 17, figs 44–45. <xref ref-type="bibr" rid="B21">Brito 1962</xref>: 3; <xref ref-type="bibr" rid="B22">1968</xref>: 13–14, pl. 6, fig. 6. <xref ref-type="bibr" rid="B26">Carrera-Rodriguez and Tommasi 1977</xref>: 103–104. <xref ref-type="bibr" rid="B138">Tommasi and Aron 1987</xref>: 3. <xref ref-type="bibr" rid="B136">Tommasi et al. 1988</xref>: 6. <xref ref-type="bibr" rid="B7">Ávila-Pires 1983</xref>: 440–442, figs 8–9. <xref ref-type="bibr" rid="B41">Fernandes et al. 2002</xref>: 422. <xref ref-type="bibr" rid="B105">Netto 2006</xref>: 30–32, pl. 5a. <xref ref-type="bibr" rid="B5">Alves et al. 2010</xref>: 758. <xref ref-type="bibr" rid="B98">Miranda et al. 2012</xref>: 144.</comment></tp:nomenclature-citation><tp:nomenclature-citation><tp:taxon-name><tp:taxon-name-part taxon-name-part-type="genus">Echinaster</tp:taxon-name-part> <tp:taxon-name-part taxon-name-part-type="species">braziliensis</tp:taxon-name-part></tp:taxon-name><comment> Verrill, 1915: 41–42, pl. 26, fig. 1.</comment></tp:nomenclature-citation><tp:nomenclature-citation><tp:taxon-name><tp:taxon-name-part taxon-name-part-type="genus">Echinaster</tp:taxon-name-part> <tp:taxon-name-part taxon-name-part-type="species">antonioensis</tp:taxon-name-part></tp:taxon-name><comment> Bernasconi, 1955: 72–73, pl. 6, figs 1–2. <xref ref-type="bibr" rid="B132">Tommasi 1958</xref>: 22, pl. 4, fig. 2. <xref ref-type="bibr" rid="B22">Brito 1968</xref>: 15.</comment></tp:nomenclature-citation><tp:nomenclature-citation><tp:taxon-name><tp:taxon-name-part taxon-name-part-type="genus">Echinaster</tp:taxon-name-part> <tp:taxon-name-part taxon-name-part-type="species">sentus</tp:taxon-name-part></tp:taxon-name><comment> Bernasconi, 1956: 136–137, pl. 4, fig. 3. <xref ref-type="bibr" rid="B132">Tommasi 1958</xref>: 23–24, pl. 4, fig. 4; <xref ref-type="bibr" rid="B134">1970</xref>: 17–18, fig. 46 a 48. <xref ref-type="bibr" rid="B22">Brito 1968</xref>: 14, pl. 6, figs 3–4.</comment></tp:nomenclature-citation><tp:nomenclature-citation><tp:taxon-name><tp:taxon-name-part taxon-name-part-type="genus">Echinaster</tp:taxon-name-part> <tp:taxon-name-part taxon-name-part-type="species">spinulosus</tp:taxon-name-part></tp:taxon-name><comment> Bernasconi, 1956: 138–139, pl. 4, fig.4. <xref ref-type="bibr" rid="B132">Tommasi 1958</xref>: 21–22, pl. 4, fig. 1. <xref ref-type="bibr" rid="B22">Brito 1968</xref>: 14, pl. 6, fig. 1–2.</comment></tp:nomenclature-citation><tp:nomenclature-citation><tp:taxon-name><tp:taxon-name-part taxon-name-part-type="genus">Echinaster</tp:taxon-name-part> <tp:taxon-name-part taxon-name-part-type="species">densispinulosus</tp:taxon-name-part></tp:taxon-name><comment> Tommasi, 1970: 18–19, figs 49–51.</comment></tp:nomenclature-citation><tp:nomenclature-citation><tp:taxon-name><tp:taxon-name-part taxon-name-part-type="genus">Echinaster</tp:taxon-name-part> <tp:taxon-name-part taxon-name-part-type="species">nudus</tp:taxon-name-part></tp:taxon-name><comment> Tommasi, 1970: 18–19, figs 52–54. <xref ref-type="bibr" rid="B46">Gondim et al. 2008</xref>: 154.</comment></tp:nomenclature-citation><tp:nomenclature-citation><tp:taxon-name><tp:taxon-name-part taxon-name-part-type="genus">Echinaster</tp:taxon-name-part> (<tp:taxon-name-part taxon-name-part-type="subgenus">Othilia</tp:taxon-name-part>) <tp:taxon-name-part taxon-name-part-type="species">brasiliensis</tp:taxon-name-part></tp:taxon-name><comment> Clark &amp; Downey, 1992: 21–22, pl. 4a. <xref ref-type="bibr" rid="B57">Hopkins et al. 2003</xref>: 98–100. <xref ref-type="bibr" rid="B81">Machado et al. 2008</xref>: 182–183. <xref ref-type="bibr" rid="B71">Lima and Fernandes 2009</xref>: 59. <xref ref-type="bibr" rid="B157">Xavier 2010</xref>: 75.</comment></tp:nomenclature-citation></tp:nomenclature-citation-list></tp:nomenclature><tp:treatment-sec sec-type="Material examined"><title>Material examined.</title><p>Rio Grande do Norte: Macau, Diogo Lopes, 1spec., UFPB/ECH.869, 09.XI.2007, 1spec., UFPB/ECH.872, 09.XI.2008, 1spec., UFPB/ECH.1426, 09.XI.2007. Paraíba: <named-content xmlns:xlink="http://www.w3.org/1999/xlink" content-type="dwc:verbatimCoordinates" xlink:type="simple">7°01'02"S; 34°47'55"W</named-content>, 1spec., UFPB/ECH.571, 03.VI.2003; <named-content xmlns:xlink="http://www.w3.org/1999/xlink" content-type="dwc:verbatimCoordinates" xlink:type="simple">7°03'50"S; 34°47'19"W</named-content>, 1spec., UFPB/ECH.569, 21.III.2006; Cabedelo, Farol de Cabedelo reef, 1spec., UFPB/ECH.729, 26.X.1980; Cabedelo, Areia Vermelha reef, 1spec., UFPB/ECH.1465, 22.II.2008; João Pessoa, Cabo Branco Beach, 2spec., UFPB/ECH.138, 04.XI.2006; João Pessoa, Seixas reef, 1spec., UFPB/ECH.1183, 22.XII.2007. Bahia: Santo Amaro, Cabuçu Beach, 3spec., UFPB/ECH.718, 19.IX.1987.</p></tp:treatment-sec><tp:treatment-sec sec-type="Type-locality"><title>Type-locality.</title><p>Ubatuta, São Paulo, Brazil (<xref ref-type="bibr" rid="B153">Walenkamp 1976</xref>).</p></tp:treatment-sec><tp:treatment-sec sec-type="Description"><title>Description.</title><p>Disk small (Fig. <xref ref-type="fig" rid="F11">11a</xref>). Body concave on abactinal surface, plane on actinal surface. Five long-narrow to short-thick arms (usually decreasing rapidly in thickness towards tips) (Fig. <xref ref-type="fig" rid="F11">11a, b</xref>). Abactinal figs flattened or slightly mammiform (Fig. <xref ref-type="fig" rid="F11">11e</xref>), forming a reticulum and bearing a short, conical spine (Fig. <xref ref-type="fig" rid="F11">11c</xref>). Abactinal figs separated by small, elongated, secondary figs. Anus normally placed within the central pentagon of the disk and surrounded by 4–6 spines. Madreporite circular, with numerous small granules and irregular sulci. Superomarginal figs more granulose than inferomarginal figs. Papular areas more numerous on dorsal and lateral regions of arms (Fig. <xref ref-type="fig" rid="F11">11c</xref>). Adambulacral figs with three spines, the inner one being rudimentary (Fig. <xref ref-type="fig" rid="F11">11d</xref>). The two outer spines are subequal and larger than the remaining spine.</p><fig id="F11" position="float" orientation="portrait"><label>Figure 11.</label><caption><p>Some species of the order <tp:taxon-name><tp:taxon-name-part taxon-name-part-type="order">Spinulosida</tp:taxon-name-part></tp:taxon-name> recorded in northeastern Brazil. <tp:taxon-name><tp:taxon-name-part taxon-name-part-type="genus">Echinaster</tp:taxon-name-part> (<tp:taxon-name-part taxon-name-part-type="subgenus">Othilia</tp:taxon-name-part>) <tp:taxon-name-part taxon-name-part-type="species">brasiliensis</tp:taxon-name-part></tp:taxon-name> <bold>(A–E)</bold> <bold>A</bold> Abactinal view <bold>B</bold> Actinal view <bold>C</bold> Abactinal view of the arm <bold>D</bold> Actinal view of the arm <bold>E</bold> Arranjo do endoqesquelto do braço; <tp:taxon-name><tp:taxon-name-part taxon-name-part-type="genus">Echinaster</tp:taxon-name-part> (<tp:taxon-name-part taxon-name-part-type="subgenus">Othilia</tp:taxon-name-part>) <tp:taxon-name-part taxon-name-part-type="species">echinophorus</tp:taxon-name-part></tp:taxon-name> <bold>(F–J)</bold> <bold>F</bold> Abactinal view <bold>G</bold> Actinal view <bold>H</bold> Abactinal view of the arm <bold>I</bold> Actinal view of the arm; and <bold>H</bold> Arranjo do endoesqueleto do braço.</p></caption><graphic xmlns:xlink="http://www.w3.org/1999/xlink" xlink:href="zookeys-449-001-g011.jpg" position="float" orientation="portrait" xlink:type="simple" id="oo_32977.jpg"/></fig><p><bold>Colour.</bold> Quite variable, being light brown, reddish-brown, dark red or even yellowish red (<xref ref-type="bibr" rid="B50">Gray et al. 1968</xref>; <xref ref-type="bibr" rid="B12">Benavides-Serrato et al. 2011</xref>).</p></tp:treatment-sec><tp:treatment-sec sec-type="Distribution"><title>Distribution.</title><p>Florida, Cuba, Honduras, Panama, Colombia, Brazil, and Argentina (<xref ref-type="bibr" rid="B132">Tommasi 1958</xref>, <xref ref-type="bibr" rid="B4">Alvarado et al. 2008</xref>, <xref ref-type="bibr" rid="B12">Benavides-Serrato et al. 2011</xref>). In Brazil: PB, PE, AL, BA, ES, SP, RJ, SC, and RS (<xref ref-type="bibr" rid="B151">Verrill 1915</xref>, <xref ref-type="bibr" rid="B132">Tommasi 1958</xref>, <xref ref-type="bibr" rid="B26">Carrera-Rodriguez and Tommasi 1977</xref>, <xref ref-type="bibr" rid="B41">Fernandes et al. 2002</xref>, <xref ref-type="bibr" rid="B84">Magalhães et al. 2005</xref>, <xref ref-type="bibr" rid="B46">Gondim et al. 2008</xref>, <xref ref-type="bibr" rid="B157">Xavier 2010</xref>, <xref ref-type="bibr" rid="B98">Miranda et al. 2012</xref>). This paper provides the first record for the State of Rio Grande do Norte. From 1 to 360 m in depth (<xref ref-type="bibr" rid="B12">Benavides-Serrato et al. 2011</xref>).</p></tp:treatment-sec><tp:treatment-sec sec-type="Remarks"><title>Remarks.</title><p>Many characters of <tp:taxon-name><tp:taxon-name-part taxon-name-part-type="genus">Echinaster</tp:taxon-name-part> (<tp:taxon-name-part taxon-name-part-type="subgenus">Othilia</tp:taxon-name-part>) <tp:taxon-name-part taxon-name-part-type="species">brasiliensis</tp:taxon-name-part></tp:taxon-name> and other species of the genus present great plasticity, with the consequence that the taxonomy of the genus cannot be considered well resolved. <tp:taxon-name><tp:taxon-name-part taxon-name-part-type="genus">Echinaster</tp:taxon-name-part> (<tp:taxon-name-part taxon-name-part-type="subgenus">Othilia</tp:taxon-name-part>) <tp:taxon-name-part taxon-name-part-type="species">brasiliensis</tp:taxon-name-part></tp:taxon-name> differs from <tp:taxon-name><tp:taxon-name-part taxon-name-part-type="genus">Echinaster</tp:taxon-name-part> (<tp:taxon-name-part taxon-name-part-type="subgenus">Othilia</tp:taxon-name-part>) <tp:taxon-name-part taxon-name-part-type="species">echinophorus</tp:taxon-name-part></tp:taxon-name> for presenting a larger number of rows of dorsal longitudinal spines (9–15) and actinal figs not mammiform. <tp:taxon-name><tp:taxon-name-part taxon-name-part-type="genus">Echinaster</tp:taxon-name-part> (<tp:taxon-name-part taxon-name-part-type="subgenus">Othilia</tp:taxon-name-part>) <tp:taxon-name-part taxon-name-part-type="species">sentus</tp:taxon-name-part></tp:taxon-name> differs for having more numerous and shorter dorsal spines and for having mammiform abactinal figs. <xref ref-type="bibr" rid="B153">Walenkamp (1976)</xref> pointed out some variations observed in specimens from Suriname, such as: number of adambulacral spines (from 2 to 5), number of spines per dorsal longitudinal row (from 1 to 15), and size of the dorsal papular areas. In our study, as well as the large plasticity in the number of dorsal longitudinal spines (from 7 to 13), a character used as diagnotic for the genus, the number of spines surrounding the anus and the shape of the arms also proved to be quite variable. However, these morphological variations do not seem to be related to ontogenetic stages. Despite both adults and juveniles being present in our material, these variations occurred among specimens of a same size class. According to <xref ref-type="bibr" rid="B81">Machado et al. (2008)</xref>, the most common shape of <tp:taxon-name><tp:taxon-name-part taxon-name-part-type="genus">Echinaster</tp:taxon-name-part> (<tp:taxon-name-part taxon-name-part-type="subgenus">Othilia</tp:taxon-name-part>) <tp:taxon-name-part taxon-name-part-type="species">brasiliensis</tp:taxon-name-part></tp:taxon-name> presents narrow and elongate arms, while a smaller proportion of individuals have short and thick arms and less numerous spines. <xref ref-type="bibr" rid="B134">Tommasi (1970)</xref> synonymized <tp:taxon-name><tp:taxon-name-part taxon-name-part-type="genus">Echinaster</tp:taxon-name-part> (<tp:taxon-name-part taxon-name-part-type="subgenus">Othilia</tp:taxon-name-part>) <tp:taxon-name-part taxon-name-part-type="species">antonioensis</tp:taxon-name-part></tp:taxon-name> De Loriol, 1904 with <tp:taxon-name><tp:taxon-name-part taxon-name-part-type="genus">Echinaster</tp:taxon-name-part> (<tp:taxon-name-part taxon-name-part-type="subgenus">Othilia</tp:taxon-name-part>) <tp:taxon-name-part taxon-name-part-type="species">brasiliensis</tp:taxon-name-part></tp:taxon-name>, though without providing further details. According to him (Tommasi <italic>op. cit.</italic>) the characters used by De Loriol to distinguish the two species are all dependent on fixation mode or represent highly variable characters. An excelent discussion on the synonyms of the several species of <tp:taxon-name><tp:taxon-name-part taxon-name-part-type="genus">Echinaster</tp:taxon-name-part> (<tp:taxon-name-part taxon-name-part-type="subgenus">Othilia</tp:taxon-name-part>) <tp:taxon-name-part taxon-name-part-type="species">brasiliensis</tp:taxon-name-part></tp:taxon-name> is found in <xref ref-type="bibr" rid="B33">Clark and Downey (1992)</xref>. <xref ref-type="bibr" rid="B7">Avila-Pires (1983)</xref> proposed the presence of only two species of <italic><tp:taxon-name><tp:taxon-name-part taxon-name-part-type="genus">Echinaster</tp:taxon-name-part></tp:taxon-name></italic> for the Brazilian littoral, <tp:taxon-name><tp:taxon-name-part taxon-name-part-type="genus">Echinaster</tp:taxon-name-part> (<tp:taxon-name-part taxon-name-part-type="subgenus">Othilia</tp:taxon-name-part>) <tp:taxon-name-part taxon-name-part-type="species">echinophorus</tp:taxon-name-part></tp:taxon-name> being restricted to the northeastern coast and <tp:taxon-name><tp:taxon-name-part taxon-name-part-type="genus">Echinaster</tp:taxon-name-part> (<tp:taxon-name-part taxon-name-part-type="subgenus">Othilia</tp:taxon-name-part>) <tp:taxon-name-part taxon-name-part-type="species">brasiliensis</tp:taxon-name-part></tp:taxon-name> to the south and southeastern coast. We disagree with this opinion, suggesting that <tp:taxon-name><tp:taxon-name-part taxon-name-part-type="genus">Echinaster</tp:taxon-name-part> (<tp:taxon-name-part taxon-name-part-type="subgenus">Othilia</tp:taxon-name-part>) <tp:taxon-name-part taxon-name-part-type="species">brasiliensis</tp:taxon-name-part></tp:taxon-name> also occurs in northeastern Brazil. More taxonomic studies are clearly needed in order to better establish the interspecific limits between these two species.</p></tp:treatment-sec><tp:treatment-sec sec-type="Ecological notes"><title>Ecological notes.</title><p>This species lives in sand, substrates of sand with mud, and consolidated substrates, often associated with the bivalves <italic><tp:taxon-name><tp:taxon-name-part taxon-name-part-type="genus">Mytillus</tp:taxon-name-part></tp:taxon-name></italic> sp. and <italic><tp:taxon-name><tp:taxon-name-part taxon-name-part-type="genus">Lithophaga</tp:taxon-name-part></tp:taxon-name></italic> sp. (<xref ref-type="bibr" rid="B114">Penchaszadeh 1973</xref>), having also been observed in banks of <italic><tp:taxon-name><tp:taxon-name-part taxon-name-part-type="genus">Thalassia</tp:taxon-name-part></tp:taxon-name></italic> sp. (<xref ref-type="bibr" rid="B12">Benavides-Serrato et al. 2011</xref>). <tp:taxon-name><tp:taxon-name-part taxon-name-part-type="genus">Echinaster</tp:taxon-name-part> (<tp:taxon-name-part taxon-name-part-type="subgenus">Othilia</tp:taxon-name-part>) <tp:taxon-name-part taxon-name-part-type="species">brasiliensis</tp:taxon-name-part></tp:taxon-name> is frequently found in intertidal regions or shallow waters, and may be strongly influenced by water salinity (<xref ref-type="bibr" rid="B81">Machado et al. 2008</xref>). In this study, the species was found mainly in reef environments and hypersaline mangrove areas, always together with <tp:taxon-name><tp:taxon-name-part taxon-name-part-type="genus">Echinaster</tp:taxon-name-part> (<tp:taxon-name-part taxon-name-part-type="subgenus">Othilia</tp:taxon-name-part>) <tp:taxon-name-part taxon-name-part-type="species">echinophorus</tp:taxon-name-part></tp:taxon-name>. According to <xref ref-type="bibr" rid="B81">Machado et al. (2008)</xref>, this species is common along the coast of Rio de Janeiro, being intensively collected by aquarists without futher control on their extraction and commercialization. <xref ref-type="bibr" rid="B5">Alves and Dias (2010)</xref> recorded its use for medical purposes (treatment of asthma). <tp:taxon-name><tp:taxon-name-part taxon-name-part-type="genus">Echinaster</tp:taxon-name-part> (<tp:taxon-name-part taxon-name-part-type="subgenus">Othilia</tp:taxon-name-part>) <tp:taxon-name-part taxon-name-part-type="species">brasiliensis</tp:taxon-name-part></tp:taxon-name> is listed among the species vulnerable to extinction (<xref ref-type="bibr" rid="B81">Machado et al. 2008</xref>).</p></tp:treatment-sec><ref-list><ref id="B132"><mixed-citation xmlns:xlink="http://www.w3.org/1999/xlink" xlink:type="simple"><person-group><name name-style="western"><surname>Tommasi</surname><given-names>LR</given-names></name></person-group> (<year>1958</year>) <article-title>Os equinodermos do litoral de São Paulo.</article-title><source>Contribuições do Instituto Oceanográfico, Universidade de São Paulo</source> (<issue>2</issue>): <fpage>1</fpage>–<lpage>27</lpage>.</mixed-citation></ref><ref id="B134"><mixed-citation xmlns:xlink="http://www.w3.org/1999/xlink" xlink:type="simple"><person-group><name name-style="western"><surname>Tommasi</surname><given-names>LR</given-names></name></person-group> (<year>1970</year>) <article-title>Lista de asteróides recentes do Brasil.</article-title><source>Contribuições do Instituto Oceanográfico, Universidade de São Paulo</source> (<issue>18</issue>): <fpage>1</fpage>–<lpage>61</lpage>.</mixed-citation></ref><ref id="B21"><mixed-citation xmlns:xlink="http://www.w3.org/1999/xlink" xlink:type="simple"><person-group><name name-style="western"><surname>Brito</surname><given-names>IM</given-names></name></person-group> (<year>1962</year>) <source>Ensaio de catálogo dos equinodermas do Brasil</source>. <publisher-name>Universidade do Brasil, Faculdade Nacional de Filosofia, Centro de Estudos Zoológicos</publisher-name> (<issue>13</issue>): <fpage>1</fpage>–<lpage>10</lpage>.</mixed-citation></ref><ref id="B22"><mixed-citation xmlns:xlink="http://www.w3.org/1999/xlink" xlink:type="simple"><person-group><name name-style="western"><surname>Brito</surname><given-names>IM</given-names></name></person-group> (<year>1968</year>) <article-title>Asteróides e equinóides do Estado da Guanabara e adjacências.</article-title><source>Boletim do Museu Nacional</source> (<issue>260</issue>): <fpage>1</fpage>–<lpage>51</lpage>.</mixed-citation></ref><ref id="B26"><mixed-citation xmlns:xlink="http://www.w3.org/1999/xlink" xlink:type="simple"><person-group><name name-style="western"><surname>Carrera-Rodriguez</surname><given-names>CJ</given-names></name><name name-style="western"><surname>Tommasi</surname><given-names>LR</given-names></name></person-group> (<year>1977</year>) <article-title><tp:taxon-name><tp:taxon-name-part taxon-name-part-type="class">Asteroidea</tp:taxon-name-part></tp:taxon-name> de la plataforma continental de Rio Grande do Sul (Brasil), colecionados durante los viajes del N/Oc. “Prof. W. Besnard” para el proyecto Rio Grande do Sul.</article-title><source>Boletim do Instituto Oceanográfico</source><volume>26</volume>: <fpage>51</fpage>–<lpage>130</lpage>. doi: <ext-link ext-link-type="doi" xlink:href="10.1590/S0373-55241977000100004" xlink:type="simple">10.1590/S0373-55241977000100004</ext-link></mixed-citation></ref><ref id="B138"><mixed-citation xmlns:xlink="http://www.w3.org/1999/xlink" xlink:type="simple"><person-group><name name-style="western"><surname>Tommasi</surname><given-names>LR</given-names></name><name name-style="western"><surname>Aron</surname><given-names>MA</given-names></name></person-group> (<year>1987</year>) <article-title>Equinodermes dos bancos submarinos da cadeia de montanhas Vitória-Trindade.</article-title><source>Relatórios Internos do Instituto Oceanográfico, Universidade de São Paulo</source> (<issue>18</issue>): <fpage>1</fpage>–<lpage>9</lpage>.</mixed-citation></ref><ref id="B136"><mixed-citation xmlns:xlink="http://www.w3.org/1999/xlink" xlink:type="simple"><person-group><name name-style="western"><surname>Tommasi</surname><given-names>LR</given-names></name><name name-style="western"><surname>Castro,</surname><given-names>SM</given-names></name><name name-style="western"><surname>Sousa</surname><given-names>EC</given-names></name></person-group> (<year>1988</year>) <article-title><tp:taxon-name><tp:taxon-name-part taxon-name-part-type="phylum">Echinodermata</tp:taxon-name-part></tp:taxon-name> coletados durante as campanhas oceanográficas do N/Oc. “Almirante Saldanha” no Atlântico Sul Ocidental.</article-title><source>Relatórios Internos do Instituto Oceanográfico, Universidade de São Paulo</source> (<issue>21</issue>): <fpage>1</fpage>–<lpage>11</lpage>.</mixed-citation></ref><ref id="B7"><mixed-citation xmlns:xlink="http://www.w3.org/1999/xlink" xlink:type="simple"><person-group><name name-style="western"><surname>Avila-Pires</surname><given-names>TCS</given-names></name></person-group> (<year>1983</year>) <article-title>Contribuição ao estudo do gênero <italic><tp:taxon-name><tp:taxon-name-part taxon-name-part-type="genus">Echinaster</tp:taxon-name-part></tp:taxon-name></italic> Müller &amp; Troschel, 1840 (<tp:taxon-name><tp:taxon-name-part taxon-name-part-type="phylum">Echinodermata</tp:taxon-name-part></tp:taxon-name>: <tp:taxon-name><tp:taxon-name-part taxon-name-part-type="class">Asteroidea</tp:taxon-name-part></tp:taxon-name>) no litoral brasileiro.</article-title><source>Anais da Academia Brasileira de Ciências</source><volume>55</volume>: <fpage>431</fpage>–<lpage>448</lpage>.</mixed-citation></ref><ref id="B41"><mixed-citation xmlns:xlink="http://www.w3.org/1999/xlink" xlink:type="simple"><person-group><name name-style="western"><surname>Fernandes</surname><given-names>MLB</given-names></name><name name-style="western"><surname>Tommasi</surname><given-names>LR</given-names></name><name name-style="western"><surname>Lima</surname><given-names>EJB</given-names></name></person-group> (<year>2002</year>) <article-title>Filo <tp:taxon-name><tp:taxon-name-part taxon-name-part-type="phylum">Echinodermata</tp:taxon-name-part></tp:taxon-name> de Pernambuco.</article-title> In: <person-group><name name-style="western"><surname>Tabarelli</surname><given-names>M</given-names></name><name name-style="western"><surname>Silva</surname><given-names>JMC</given-names></name></person-group> (<role>Orgs</role>) <source>Diagnóstico da Biodiversidade de Pernambuco</source>. <volume>Vol. 2</volume>. <publisher-name>Massangana</publisher-name>, <publisher-loc>Recife</publisher-loc>, <fpage>405</fpage>–<lpage>427</lpage>.</mixed-citation></ref><ref id="B105"><mixed-citation xmlns:xlink="http://www.w3.org/1999/xlink" xlink:type="simple"><person-group><name name-style="western"><surname>Netto</surname><given-names>LF</given-names></name></person-group> (<year>2006</year>) <source><tp:taxon-name><tp:taxon-name-part taxon-name-part-type="phylum">Echinodermata</tp:taxon-name-part></tp:taxon-name> do Canal de São Sebastião, São Sebastião (SP)</source>. <comment>Dissertation</comment>, <publisher-name>University of São Paulo</publisher-name>.</mixed-citation></ref><ref id="B5"><mixed-citation xmlns:xlink="http://www.w3.org/1999/xlink" xlink:type="simple"><person-group><name name-style="western"><surname>Alves</surname><given-names>RRN</given-names></name><name name-style="western"><surname>Dias</surname><given-names>TLP</given-names></name></person-group> (<year>2010</year>) <article-title>Usos de invertebrados na medicina popular no Brasil e suas implicações para a conservação.</article-title><source>Tropical Conservation Science</source><volume>3</volume>: <fpage>159</fpage>–<lpage>174</lpage>.</mixed-citation></ref><ref id="B98"><mixed-citation xmlns:xlink="http://www.w3.org/1999/xlink" xlink:type="simple"><person-group><name name-style="western"><surname>Miranda</surname><given-names>ALS</given-names></name><name name-style="western"><surname>Lima</surname><given-names>MLF</given-names></name><name name-style="western"><surname>Sovierzoski</surname><given-names>HH</given-names></name><name name-style="western"><surname>Correia</surname><given-names>MD</given-names></name></person-group> (<year>2012</year>) <article-title>Inventory of the <tp:taxon-name><tp:taxon-name-part taxon-name-part-type="phylum">Echinodermata</tp:taxon-name-part></tp:taxon-name> collection from the Universidade Federal de Alagoas.</article-title><source>Biota Neotropica</source><volume>12</volume>: <fpage>135</fpage>–<lpage>146</lpage>. doi: <ext-link ext-link-type="doi" xlink:href="10.1590/S1676-06032012000200014" xlink:type="simple">10.1590/S1676-06032012000200014</ext-link></mixed-citation></ref><ref id="B46"><mixed-citation xmlns:xlink="http://www.w3.org/1999/xlink" xlink:type="simple"><person-group><name name-style="western"><surname>Gondim</surname><given-names>AI</given-names></name><name name-style="western"><surname>Lacouth</surname><given-names>P</given-names></name><name name-style="western"><surname>Alonso</surname><given-names>C</given-names></name><name name-style="western"><surname>Manso</surname><given-names>CLC</given-names></name></person-group> (<year>2008</year>) <article-title><tp:taxon-name><tp:taxon-name-part taxon-name-part-type="phylum">Echinodermata</tp:taxon-name-part></tp:taxon-name> da praia do Cabo Branco, João Pessoa, Paraíba, Brasil.</article-title><source>Biota Neotropica</source><volume>8</volume>: <fpage>151</fpage>–<lpage>159</lpage>. doi: <ext-link ext-link-type="doi" xlink:href="10.1590/S1676-06032008000200016" xlink:type="simple">10.1590/S1676-06032008000200016</ext-link>, <ext-link ext-link-type="uri" xlink:href="http://www.biotaneotropica.org.br/v8n2/pt/abstract?inventory+bn02408022008" xlink:type="simple">http://www.biotaneotropica.org.br/v8n2/pt/abstract?inventory+bn02408022008</ext-link></mixed-citation></ref><ref id="B57"><mixed-citation xmlns:xlink="http://www.w3.org/1999/xlink" xlink:type="simple"><person-group><name name-style="western"><surname>Hopkins</surname><given-names>TS</given-names></name><name name-style="western"><surname>Fontanella</surname><given-names>FM</given-names></name><name name-style="western"><surname>Ventura</surname><given-names>CRR</given-names></name></person-group> (<year>2003</year>) <article-title>Morphological diagnosis of three Brazilian starfish of the genus <italic><tp:taxon-name><tp:taxon-name-part taxon-name-part-type="genus">Echinaster</tp:taxon-name-part></tp:taxon-name></italic> (subgenus <italic><tp:taxon-name><tp:taxon-name-part taxon-name-part-type="subgenus">Othilia</tp:taxon-name-part></tp:taxon-name></italic>).</article-title> In: <person-group><name name-style="western"><surname>Féral</surname><given-names>JP</given-names></name><name name-style="western"><surname>David</surname><given-names>B</given-names></name></person-group> (<role>Eds</role>) <issue-title>Echinoderm Research 2001</issue-title>: <source>Proceedings of the 6th European Conference on Echinoderm Research</source>. <publisher-name>Balkema</publisher-name>, <publisher-loc>Banyuls-sur-mer</publisher-loc>, <fpage>97</fpage>–<lpage>103</lpage>.</mixed-citation></ref><ref id="B81"><mixed-citation xmlns:xlink="http://www.w3.org/1999/xlink" xlink:type="simple"><person-group><name name-style="western"><surname>Machado</surname><given-names>ABM</given-names></name><name name-style="western"><surname>Drummond</surname><given-names>GM</given-names></name><name name-style="western"><surname>Paglia</surname><given-names>AP</given-names></name></person-group> (<year>2008</year>) <source>Livro vermelho da fauna brasileira ameaçada de extinção.</source><publisher-name>Ministério do Meio Ambiente</publisher-name>, <publisher-loc>Brasília</publisher-loc>. <volume>Vol. I</volume>. <series>Série Biodiversidade 19</series>, <size units="page">512 pp</size>.</mixed-citation></ref><ref id="B71"><mixed-citation xmlns:xlink="http://www.w3.org/1999/xlink" xlink:type="simple"><person-group><name name-style="western"><surname>Lima</surname><given-names>EJB</given-names></name><name name-style="western"><surname>Fernandes</surname><given-names>MLB</given-names></name></person-group> (<year>2009</year>) <article-title>Diversidade de equinodermos (<tp:taxon-name><tp:taxon-name-part taxon-name-part-type="phylum">Echinodermata</tp:taxon-name-part></tp:taxon-name>) no Estado de Pernambuco (Brasil).</article-title><source>Revista Brasileira de Zoociências</source><volume>11</volume>: <fpage>55</fpage>–<lpage>63</lpage>.</mixed-citation></ref><ref id="B157"><mixed-citation xmlns:xlink="http://www.w3.org/1999/xlink" xlink:type="simple"><person-group><name name-style="western"><surname>Xavier</surname><given-names>LAR</given-names></name></person-group> (<year>2010</year>) <article-title>Inventário dos equinodermos do Estado de Santa Catarina, Brasil.</article-title><source>Brazilian Journal of Aquatic Science and Technology</source><volume>14</volume>: <fpage>73</fpage>–<lpage>78</lpage>. doi: <ext-link ext-link-type="doi" xlink:href="10.14210/bjast.v14n2.p73-78" xlink:type="simple">10.14210/bjast.v14n2.p73-78</ext-link></mixed-citation></ref><ref id="B153"><mixed-citation xmlns:xlink="http://www.w3.org/1999/xlink" xlink:type="simple"><person-group><name name-style="western"><surname>Walenkamp</surname><given-names>JHC</given-names></name></person-group> (<year>1976</year>) <article-title>The asteroids of the coastal waters of Surinam.</article-title><source>Zoologische Verhandelingen</source><volume>147</volume>: <fpage>1</fpage>–<lpage>91</lpage>.</mixed-citation></ref><ref id="B50"><mixed-citation xmlns:xlink="http://www.w3.org/1999/xlink" xlink:type="simple"><person-group><name name-style="western"><surname>Gray</surname><given-names>IE</given-names></name><name name-style="western"><surname>Downey</surname><given-names>ME</given-names></name><name name-style="western"><surname>Cerame-Vivas</surname><given-names>MJ</given-names></name></person-group> (<year>1968</year>) <article-title>Sea-stars of North Carolina.</article-title><source>Fishery Bulletin</source><volume>67</volume>: <fpage>127</fpage>–<lpage>163</lpage>.</mixed-citation></ref><ref id="B12"><mixed-citation xmlns:xlink="http://www.w3.org/1999/xlink" xlink:type="simple"><person-group><name name-style="western"><surname>Benavides-Serrato</surname><given-names>M</given-names></name><name name-style="western"><surname>Borrero-Pérez</surname><given-names>GH</given-names></name><name name-style="western"><surname>Dias Sanchez</surname><given-names>CM</given-names></name></person-group> (<year>2011</year>) <source>Equinodermos del Caribe colombiano I: <tp:taxon-name><tp:taxon-name-part taxon-name-part-type="class">Crinoidea</tp:taxon-name-part></tp:taxon-name>, <tp:taxon-name><tp:taxon-name-part taxon-name-part-type="class">Asteroidea</tp:taxon-name-part></tp:taxon-name> y <tp:taxon-name><tp:taxon-name-part taxon-name-part-type="class">Ophiuroidea</tp:taxon-name-part></tp:taxon-name>.</source><publisher-name>Serie de Publicaciones Especiales de Invemar</publisher-name>, <publisher-loc>22. Santa Marta</publisher-loc>, <size units="page">384 pp</size>.</mixed-citation></ref><ref id="B4"><mixed-citation xmlns:xlink="http://www.w3.org/1999/xlink" xlink:type="simple"><person-group><name name-style="western"><surname>Alvarado</surname><given-names>JJ</given-names></name><name name-style="western"><surname>Solís-Marín</surname><given-names>FA</given-names></name><name name-style="western"><surname>Ahearn</surname><given-names>C</given-names></name></person-group> (<year>2008</year>) <article-title>Equinodermos (<tp:taxon-name><tp:taxon-name-part taxon-name-part-type="phylum">Echinodermata</tp:taxon-name-part></tp:taxon-name>) del Caribe Centroamericano.</article-title><source>Revista de Biologia Tropical</source><volume>56</volume>: <fpage>37</fpage>–<lpage>55</lpage>.</mixed-citation></ref><ref id="B151"><mixed-citation xmlns:xlink="http://www.w3.org/1999/xlink" xlink:type="simple"><person-group><name name-style="western"><surname>Verrill</surname><given-names>AE</given-names></name></person-group> (<year>1915</year>) <article-title>Report on the starfishes of the West Indies, Florida, and Brazil, including those obtained by Bahamas Expedition from the University of Iowa in 1893.</article-title><source>Bulletin from the Laboratories of Natural History of the State University of Iowa</source><volume>7</volume>: <fpage>1</fpage>–<lpage>232</lpage>.</mixed-citation></ref><ref id="B84"><mixed-citation xmlns:xlink="http://www.w3.org/1999/xlink" xlink:type="simple"><person-group><name name-style="western"><surname>Magalhães</surname><given-names>WF</given-names></name><name name-style="western"><surname>Martins</surname><given-names>LR</given-names></name><name name-style="western"><surname>Alves</surname><given-names>OFS</given-names></name></person-group> (<year>2005</year>) <article-title>Inventário dos <tp:taxon-name><tp:taxon-name-part taxon-name-part-type="phylum">Echinodermata</tp:taxon-name-part></tp:taxon-name> do Estado da Bahia.</article-title><source>Brazilian Journal of Aquatic Science and Technology</source><volume>40</volume>: <fpage>375</fpage>–<lpage>381</lpage>.</mixed-citation></ref><ref id="B33"><mixed-citation xmlns:xlink="http://www.w3.org/1999/xlink" xlink:type="simple"><person-group><name name-style="western"><surname>Clark</surname><given-names>AM</given-names></name><name name-style="western"><surname>Downey</surname><given-names>ME</given-names></name></person-group> (<year>1992</year>) <source>Starfishes of the Atlantic. Chapman &amp; Hall Identification Guides, 3.</source><publisher-name>Chapman &amp; Hall</publisher-name>, <publisher-loc>London, UK</publisher-loc>. ISBN <isbn>0-412-43280-3</isbn>, <size units="page">820 pp</size>.</mixed-citation></ref><ref id="B114"><mixed-citation xmlns:xlink="http://www.w3.org/1999/xlink" xlink:type="simple"><person-group><name name-style="western"><surname>Penchaszadeh</surname><given-names>PE</given-names></name></person-group> (<year>1973</year>) <article-title>Comportamiento trófico de la estrela de mar <italic><tp:taxon-name><tp:taxon-name-part taxon-name-part-type="genus">Astropecten</tp:taxon-name-part> <tp:taxon-name-part taxon-name-part-type="species">brasiliensis</tp:taxon-name-part></tp:taxon-name></italic>.</article-title><source>Ecologia</source><volume>1</volume>: <fpage>45</fpage>–<lpage>54</lpage>.</mixed-citation></ref></ref-list></tp:taxon-treatment>
