# Supplementary material for: Taxonomic guide and historical review of starfishes in northeastern Brazil (Echinodermata, Asteroidea)
Source: Zookeys. 2014 Oct 22;(449):1–56. doi: 10.3897/zookeys.449.6813 (PMC4233396; doi:10.3897/zookeys.449.6813)
Supplement: XML Treatment for Echinaster (Othilia) echinophorus [file zookeys.449.6813-treatment17.xml]

<!DOCTYPE tp:taxon-treatment
  PUBLIC "-//TaxonX//DTD Taxonomic Treatment Publishing DTD v0 20100105//EN" "tax-treatment-NSO.dtd">
<tp:taxon-treatment xmlns:tp="http://www.plazi.org/taxpub"><tp:treatment-meta><kwd-group><label>Taxon classification</label><kwd><named-content content-type="kingdom">Animalia</named-content></kwd><kwd><named-content content-type="order">Spinulosida</named-content></kwd><kwd><named-content content-type="family">Echinasteridae</named-content></kwd></kwd-group><mixed-citation publication-type="journal"><person-group><name><surname>Gondim</surname><given-names>Anne Isabelley</given-names></name><name><surname>Christoffersen</surname><given-names>Martin Lindsey</given-names></name><name><surname>Pereira Dias</surname><given-names>Thelma Lúcia</given-names></name></person-group><article-title>Taxonomic guide and historical review of starfishes in northeastern Brazil (<tp:taxon-name><tp:taxon-name-part taxon-name-part-type="phylum">Echinodermata</tp:taxon-name-part></tp:taxon-name>, <tp:taxon-name><tp:taxon-name-part taxon-name-part-type="class">Asteroidea</tp:taxon-name-part></tp:taxon-name>)</article-title><source>Zookeys</source><day>22</day><month>10</month><year>2014</year><volume>2014</volume><issue>449</issue><fpage>1</fpage><lpage>56</lpage><pub-id pub-id-type="doi">10.3897/zookeys.449.6813</pub-id></mixed-citation></tp:treatment-meta><tp:nomenclature><tp:taxon-name>
                                <tp:taxon-name-part taxon-name-part-type="genus">Echinaster</tp:taxon-name-part>
                                (<tp:taxon-name-part taxon-name-part-type="subgenus">Othilia</tp:taxon-name-part>)
                                <tp:taxon-name-part taxon-name-part-type="species">echinophorus</tp:taxon-name-part>
                            </tp:taxon-name><tp:taxon-authority>(Lamarck, 1816)</tp:taxon-authority><xref ref-type="fig" rid="F11">Figures 11e–j</xref><xref ref-type="fig" rid="F12">, 12e–f</xref><tp:nomenclature-citation-list><tp:nomenclature-citation><tp:taxon-name><tp:taxon-name-part taxon-name-part-type="genus">Asterias</tp:taxon-name-part> <tp:taxon-name-part taxon-name-part-type="species">spinosa</tp:taxon-name-part></tp:taxon-name><comment> Retzius, 1805: 18.</comment></tp:nomenclature-citation><tp:nomenclature-citation><tp:taxon-name><tp:taxon-name-part taxon-name-part-type="genus">Asterias</tp:taxon-name-part> <tp:taxon-name-part taxon-name-part-type="species">echinophora</tp:taxon-name-part></tp:taxon-name><comment> Lamarck, 1816: 560.</comment></tp:nomenclature-citation><tp:nomenclature-citation><tp:taxon-name><tp:taxon-name-part taxon-name-part-type="genus">Stellonia</tp:taxon-name-part> <tp:taxon-name-part taxon-name-part-type="species">spinosa</tp:taxon-name-part></tp:taxon-name><comment> Nardo, 1834: 716.</comment></tp:nomenclature-citation><tp:nomenclature-citation><tp:taxon-name><tp:taxon-name-part taxon-name-part-type="genus">Othilia</tp:taxon-name-part> <tp:taxon-name-part taxon-name-part-type="species">spinosa</tp:taxon-name-part></tp:taxon-name><comment> Gray, 1840: 281.</comment></tp:nomenclature-citation><tp:nomenclature-citation><tp:taxon-name><tp:taxon-name-part taxon-name-part-type="genus">Echinaster</tp:taxon-name-part> <tp:taxon-name-part taxon-name-part-type="species">spinosus</tp:taxon-name-part></tp:taxon-name><comment> Müller &amp; Troschel, 1842: 22.</comment></tp:nomenclature-citation><tp:nomenclature-citation><tp:taxon-name><tp:taxon-name-part taxon-name-part-type="genus">Echinaster</tp:taxon-name-part> (<tp:taxon-name-part taxon-name-part-type="subgenus">Othilia</tp:taxon-name-part>) <tp:taxon-name-part taxon-name-part-type="species">crassispina</tp:taxon-name-part></tp:taxon-name><comment> Verrill, 1868: 368.</comment></tp:nomenclature-citation><tp:nomenclature-citation><tp:taxon-name><tp:taxon-name-part taxon-name-part-type="genus">Echinaster</tp:taxon-name-part> <tp:taxon-name-part taxon-name-part-type="species">crassispinus</tp:taxon-name-part></tp:taxon-name><comment> Lütken, 1872: 285.</comment></tp:nomenclature-citation><tp:nomenclature-citation><tp:taxon-name><tp:taxon-name-part taxon-name-part-type="genus">Echinaster</tp:taxon-name-part> <tp:taxon-name-part taxon-name-part-type="species">echinophorus</tp:taxon-name-part></tp:taxon-name><comment> Perrier, 1875: 100–102. <xref ref-type="bibr" rid="B21">Brito 1962</xref>: 3. <xref ref-type="bibr" rid="B72">Lima-Verde 1969</xref>: 11. <xref ref-type="bibr" rid="B7">Avila-Pires 1983</xref>: 436–440, figs 6–7. <xref ref-type="bibr" rid="B134">Tommasi 1970</xref>: 16–17, figs 41–43. <xref ref-type="bibr" rid="B139">Tommasi and Aron 1988</xref>: 3. <xref ref-type="bibr" rid="B41">Fernandes et al. 2002</xref>: 422. <xref ref-type="bibr" rid="B46">Gondim et al. 2008</xref>: 155, fig. 3a. <xref ref-type="bibr" rid="B5">Alves et al. 2010</xref>: 757. <xref ref-type="bibr" rid="B98">Miranda et al. 2012</xref>: 144.</comment></tp:nomenclature-citation><tp:nomenclature-citation><tp:taxon-name><tp:taxon-name-part taxon-name-part-type="genus">Othilia</tp:taxon-name-part> <tp:taxon-name-part taxon-name-part-type="species">echinophora</tp:taxon-name-part></tp:taxon-name><comment> Fisher, 1919: 432.</comment></tp:nomenclature-citation><tp:nomenclature-citation><tp:taxon-name><tp:taxon-name-part taxon-name-part-type="genus">Echinaster</tp:taxon-name-part> (<tp:taxon-name-part taxon-name-part-type="subgenus">Othilia</tp:taxon-name-part>) <tp:taxon-name-part taxon-name-part-type="species">echinophorus</tp:taxon-name-part></tp:taxon-name><comment> Clark &amp; Downey, 1992: 367–371. <xref ref-type="bibr" rid="B84">Magalhães et al. 2005</xref>: 63. <xref ref-type="bibr" rid="B81">Machado et al. 2008</xref>: 183–184. <xref ref-type="bibr" rid="B71">Lima and Fernandes 2009</xref>: 59. Gondim et al. 2011: 6, fig. 3e.</comment></tp:nomenclature-citation></tp:nomenclature-citation-list></tp:nomenclature><tp:treatment-sec sec-type="Material examined"><title>Material examined.</title><p>Rio Grande do Norte: Macau, Diogo Lopes, 4spec., UFPB/ECH.871, 09.XI.2007; Tubarão River, 1spec., UFPB/ECH.1905,14.XI.2009; Tubarão River Mangrove, 1spec., UFPB/ECH.1904, 31.I.2011; 1spec., UFPB/ECH.1913, 04.IX.2010; Mangrove on highway to Galinhos, 1spec., UFPB/ECH.1914, 22.VI.1982. Paraíba: <named-content xmlns:xlink="http://www.w3.org/1999/xlink" content-type="dwc:verbatimCoordinates" xlink:type="simple">7°03'50"S; 34°47'19"W</named-content>, 2spec., UFPB/ECH.568, 21.III.2006; Lucena, Fagundes Beach, 2spec., UFPB/ECH.717, 22.IX.1995, 1spec., UFPB/ECH.728, 22.IX.1985; Cabedelo, Areia Vermelha reef, 2spec., UFPB/ECH.1464, 06.IV.2008; Cabedelo, Poço Beach, reefs facing Ponta de Campina, 1spec., UFPB/ECH.1903, 28.II.2010; João Pessoa, <named-content xmlns:xlink="http://www.w3.org/1999/xlink" content-type="dwc:verbatimCoordinates" xlink:type="simple">7°4'30” S; 34°46'56”</named-content>, 1spec., UFPB/ECH.725, 26.IV.2005; João Pessoa, Cabo Branco Beach, 3spec., UFPB/ECH.704, 2002, 4spec., UFPB/ECH.705, 9spec., UFPB/ECH.706, 04.IV.1981, 4spec., UFPB/ECH.707, 03.VII.1985, 1spec., UFPB/ECH.708, 17.II.1980, 1spec., UFPB/ECH.710, 01.IV.2006, 1spec., UFPB/ECH.711, V.1980, 2spec., UFPB/ECH.713, 06.XI.1983, 10spec., UFPB/ECH.714, 29.IV.2002, 3spec., UFPB/ECH.715, 13.XII.1985, 1spec., UFPB/ECH.719, 22.IX.1980, 3spec., UFPB/ECH.722, 09.II.2001, 1spec., UFPB/ECH.727, 09.IX.2006, 3spec., UFPB/ECH.870, 25.XI.2007, 1spec., UFPB/ECH.1240, 22.IX.1980, 2spec., UFPB/ECH.1466, 13.XI.2008, 1spec., UFPB/ECH.1911, 21.III.2000; João Pessoa, Ponta Seixas, 6spec., UFPB/ECH.139, 03.XI.1982, 3spec., UFPB/ECH.703, 23.X.1984, 2spec., UFPB/ECH.712, 25.V.1998; Seixas reef, 1spec., UFPB/ECH.1172, 23.III.2008, 6spec., UFPB/ECH.1234, 03.XI.1982. 4spec., UFPB/ECH.1184, 22.XII.2007, 2spec., <!--PageBreak-->UFPB/ECH.1463, 12.I.2009. Pernambuco: Goiana, Catuama Beach, 1spec., UFPB/ECH.1912, 31.X.1982. UFPB/ECH.873; Tamandaré, Carneiros Beach, 4spec., 15.X.1981. Alagoas: Marechal Deodoro, Francês Beach, 1spec., UFPB/ECH.721, 29.I.1983. Bahia: Itaparica, Pedrão de Itaparica, 8spec., UFPB/ECH.716, 18.IX.1982; Itaparica, Ponta de Aratuba, 7spec., UFPB/ECH.723, 19.X.1982; Itaparica, Barra Grande, 2spec., UFPB/ECH.726, 19.IX.1982; Prado, coral reef between Camaruxatiba and Ponta de Imbaçuaba, 3spec., UFPB/ECH.709, 14.X.1982, 2 spec., UFPB/ECH.724, 28.XI.1982; Santa Cruz da Cabrália, Ponta da Coroa Vermelha, 5spec., UFPB/ECH.720, 15.X.1982.</p></tp:treatment-sec><tp:treatment-sec sec-type="Type-locality"><title>Type-locality.</title><p>‘Amérique du Nord’ (lectotype) (<xref ref-type="bibr" rid="B33">Clark and Downey 1992</xref>).</p></tp:treatment-sec><tp:treatment-sec sec-type="Description"><title>Description.</title><p>Disk small (Fig. <xref ref-type="fig" rid="F11">11f</xref>). Body convex dorsally and flattened ventrally. Five (rarely three to six) short and thick arms, with a robust skeleton (Fig. <xref ref-type="fig" rid="F11">11f, g</xref>). Abactinal figs mammiform (Fig. <xref ref-type="fig" rid="F11">11j</xref>), with one large spine. Seven to 11 series of dorsal longitudinal spines. Anus normally positioned within central pentagone of disk and surrounded by 4–6 spines. Madreporite circular with numerous small granules and irregular grooves. Papular areas more numerous on abactinal and lateral regions of arms (Fig. <xref ref-type="fig" rid="F11">11h</xref>). Papular areas on actinal surface small and widely dispersed. Adambulacral figs with 3 to 4 spines arranged transversally (Fig. <xref ref-type="fig" rid="F11">11i</xref>).</p><p><bold>Colour.</bold> Red, orange-red, becoming brownish-red when conserved in alcohol and dark brown when dry (<xref ref-type="bibr" rid="B151">Verril 1915</xref>, <xref ref-type="bibr" rid="B55">Hendler et al. 1995</xref>).</p></tp:treatment-sec><tp:treatment-sec sec-type="Distribution"><title>Distribution.</title><p>Florida, the Bahamas, Gulf of Mexico, Puerto Rico, Jamaica, Nicaragua, Colombia, Venezuela, and Brazil (<xref ref-type="bibr" rid="B3">Alvarado 2011</xref>, <xref ref-type="bibr" rid="B12">Benavides-Serrato et al. 2011</xref>). In Brazil: CE, RN, PB, PE, AL, BA, ES, and RJ, including Abrolhos (<xref ref-type="bibr" rid="B151">Verrill 1915</xref>, <xref ref-type="bibr" rid="B68">Krau 1950</xref>, <xref ref-type="bibr" rid="B21">Brito 1962</xref>, <xref ref-type="bibr" rid="B72">Lima-Verde 1969</xref>, <xref ref-type="bibr" rid="B134">Tommasi 1970</xref>, <xref ref-type="bibr" rid="B7">Avila-Pirez 1983</xref>, <xref ref-type="bibr" rid="B41">Fernandes et al. 2002</xref>, <xref ref-type="bibr" rid="B84">Magalhães et al. 2005</xref>, <xref ref-type="bibr" rid="B98">Miranda et al. 2012</xref>). From 0 to 55 m in depth (<xref ref-type="bibr" rid="B55">Hendler et al. 1995</xref>).</p><fig id="F12" position="float" orientation="portrait"><label>Figure 12.</label><caption><p>Some common starfishes in their natural habitat. <bold>A</bold> <italic><tp:taxon-name><tp:taxon-name-part taxon-name-part-type="genus">Luidia</tp:taxon-name-part> <tp:taxon-name-part taxon-name-part-type="species">senegalensis</tp:taxon-name-part></tp:taxon-name></italic> in a sand beach <bold>B</bold> <italic><tp:taxon-name><tp:taxon-name-part taxon-name-part-type="genus">Astropecten</tp:taxon-name-part> <tp:taxon-name-part taxon-name-part-type="species">marginatus</tp:taxon-name-part></tp:taxon-name></italic> in a hypersaline mangrove <bold>C</bold> <italic><tp:taxon-name><tp:taxon-name-part taxon-name-part-type="genus">Oreaster</tp:taxon-name-part> <tp:taxon-name-part taxon-name-part-type="species">reticulatus</tp:taxon-name-part></tp:taxon-name></italic> in a sand beach <bold>D</bold> <italic><tp:taxon-name><tp:taxon-name-part taxon-name-part-type="genus">Linckia</tp:taxon-name-part> <tp:taxon-name-part taxon-name-part-type="species">guildingi</tp:taxon-name-part></tp:taxon-name></italic> on coral reefs <bold>E</bold> <tp:taxon-name><tp:taxon-name-part taxon-name-part-type="genus">Echinaster</tp:taxon-name-part> (<tp:taxon-name-part taxon-name-part-type="subgenus">Othilia</tp:taxon-name-part>) <tp:taxon-name-part taxon-name-part-type="species">echinophorus</tp:taxon-name-part></tp:taxon-name> in seagrass beds and <bold>F</bold> <tp:taxon-name><tp:taxon-name-part taxon-name-part-type="genus">Echinaster</tp:taxon-name-part> (<tp:taxon-name-part taxon-name-part-type="subgenus">Othilia</tp:taxon-name-part>) <tp:taxon-name-part taxon-name-part-type="species">echinophorus</tp:taxon-name-part></tp:taxon-name> over the muddy bottom of a hypersaline mangrove. Photos: Thelma LP Dias.</p></caption><graphic xmlns:xlink="http://www.w3.org/1999/xlink" xlink:href="zookeys-449-001-g012.jpg" position="float" orientation="portrait" xlink:type="simple" id="oo_32978.jpg"/></fig></tp:treatment-sec><tp:treatment-sec sec-type="Remarks"><title>Remarks.</title><p><tp:taxon-name><tp:taxon-name-part taxon-name-part-type="genus">Echinaster</tp:taxon-name-part> (<tp:taxon-name-part taxon-name-part-type="subgenus">Othilia</tp:taxon-name-part>) <tp:taxon-name-part taxon-name-part-type="species">echinophorus</tp:taxon-name-part></tp:taxon-name> differs from <tp:taxon-name><tp:taxon-name-part taxon-name-part-type="genus">Echinaster</tp:taxon-name-part> (<tp:taxon-name-part taxon-name-part-type="subgenus">Othilia</tp:taxon-name-part>) <tp:taxon-name-part taxon-name-part-type="species">sentus</tp:taxon-name-part></tp:taxon-name> for having few large and conspicuous spines on arms and a uniform colour (<xref ref-type="bibr" rid="B55">Hendler et al. 1995</xref>). It differs from <tp:taxon-name><tp:taxon-name-part taxon-name-part-type="genus">Echinaster</tp:taxon-name-part> (<tp:taxon-name-part taxon-name-part-type="subgenus">Othilia</tp:taxon-name-part>) <tp:taxon-name-part taxon-name-part-type="species">brasiliensis</tp:taxon-name-part></tp:taxon-name> for having thicker arms and mammiform abactinal figs. According to <xref ref-type="bibr" rid="B8">Atwood (1973)</xref>, <tp:taxon-name><tp:taxon-name-part taxon-name-part-type="genus">Echinaster</tp:taxon-name-part> (<tp:taxon-name-part taxon-name-part-type="subgenus">Othilia</tp:taxon-name-part>) <tp:taxon-name-part taxon-name-part-type="species">echinophorus</tp:taxon-name-part></tp:taxon-name> appears to contain several morphologically distinct forms or closely related species. For <xref ref-type="bibr" rid="B154">Walenkamp (1979)</xref> the number of series of dorsal longitudinal spines, which Perrier considered to be the main character for separating species in the genus, is quite variable. The examined specimens have a broad morphological variation, among which: number of rows of dorsal longitudinal spines (from 7 to 9), number of spines surrounding the anus (from 4 to 6) and number of granules on the madreporite (from 8 to 15). Notwithstanding, these morphological variations do not seem to be related to ontogenetic development, because even though specimens examined included both juvenile and adult individuals, the differences also affected specimens of the same size. An excellent discussion of the synonymies proposed for the different species of <tp:taxon-name><tp:taxon-name-part taxon-name-part-type="genus">Echinaster</tp:taxon-name-part> (<tp:taxon-name-part taxon-name-part-type="subgenus">Othilia</tp:taxon-name-part>) <tp:taxon-name-part taxon-name-part-type="species">echinophorus</tp:taxon-name-part></tp:taxon-name> and of the taxonomic history of the species is found in <xref ref-type="bibr" rid="B33">Clark and Downey (1992)</xref> and <xref ref-type="bibr" rid="B154">Walenkamp (1979)</xref>.</p></tp:treatment-sec><tp:treatment-sec sec-type="Ecological notes"><title>Ecological notes.</title><p>Lives usually in environments containing consolidated substrates (<xref ref-type="bibr" rid="B55">Hendler et al. 1995</xref>), and may be found in estuarine regions (<xref ref-type="bibr" rid="B106">Nobre and <!--PageBreak-->Campos-Creasey 2000</xref>). It feeds preferably on incrustating organisms belonging to the epifauna and on organic detritus deposited in the substrate (<xref ref-type="bibr" rid="B60">Jangoux and Lawrence 1982</xref>). <xref ref-type="bibr" rid="B64">Kempf (1966)</xref> found that <tp:taxon-name><tp:taxon-name-part taxon-name-part-type="genus">Echinaster</tp:taxon-name-part> (<tp:taxon-name-part taxon-name-part-type="subgenus">Othilia</tp:taxon-name-part>) <tp:taxon-name-part taxon-name-part-type="species">echinophorus</tp:taxon-name-part></tp:taxon-name> may occur in salinities up to 47. We found it in salinities of 52 (Tubarão River/Rio Grande do Norte), forming dense populations. <xref ref-type="bibr" rid="B5">Alves and Dias (2010)</xref> commented on the use of this species for medicinal purposes and <xref ref-type="bibr" rid="B81">Machado et al. (2008)</xref> remarked that one of the main threats relates to its collecting for aquarists. Presently it is included among the Brazilian species vulnerable to extinction (<xref ref-type="bibr" rid="B81">Machado et al. 2008</xref>).</p></tp:treatment-sec><tp:treatment-sec><!--Section generated to contain objects referenced in tp:taxon-treatment.--><fig id="F11" position="float" orientation="portrait"><label>Figure 11.</label><caption><p>Some species of the order <tp:taxon-name><tp:taxon-name-part taxon-name-part-type="order">Spinulosida</tp:taxon-name-part></tp:taxon-name> recorded in northeastern Brazil. <tp:taxon-name><tp:taxon-name-part taxon-name-part-type="genus">Echinaster</tp:taxon-name-part> (<tp:taxon-name-part taxon-name-part-type="subgenus">Othilia</tp:taxon-name-part>) <tp:taxon-name-part taxon-name-part-type="species">brasiliensis</tp:taxon-name-part></tp:taxon-name> <bold>(A–E)</bold> <bold>A</bold> Abactinal view <bold>B</bold> Actinal view <bold>C</bold> Abactinal view of the arm <bold>D</bold> Actinal view of the arm <bold>E</bold> Arranjo do endoqesquelto do braço; <tp:taxon-name><tp:taxon-name-part taxon-name-part-type="genus">Echinaster</tp:taxon-name-part> (<tp:taxon-name-part taxon-name-part-type="subgenus">Othilia</tp:taxon-name-part>) <tp:taxon-name-part taxon-name-part-type="species">echinophorus</tp:taxon-name-part></tp:taxon-name> <bold>(F–J)</bold> <bold>F</bold> Abactinal view <bold>G</bold> Actinal view <bold>H</bold> Abactinal view of the arm <bold>I</bold> Actinal view of the arm; and <bold>H</bold> Arranjo do endoesqueleto do braço.</p></caption><graphic xmlns:xlink="http://www.w3.org/1999/xlink" xlink:href="zookeys-449-001-g011.jpg" position="float" orientation="portrait" xlink:type="simple" id="oo_32977.jpg"/></fig></tp:treatment-sec><ref-list><ref id="B21"><mixed-citation xmlns:xlink="http://www.w3.org/1999/xlink" xlink:type="simple"><person-group><name name-style="western"><surname>Brito</surname><given-names>IM</given-names></name></person-group> (<year>1962</year>) <source>Ensaio de catálogo dos equinodermas do Brasil</source>. <publisher-name>Universidade do Brasil, Faculdade Nacional de Filosofia, Centro de Estudos Zoológicos</publisher-name> (<issue>13</issue>): <fpage>1</fpage>–<lpage>10</lpage>.</mixed-citation></ref><ref id="B72"><mixed-citation xmlns:xlink="http://www.w3.org/1999/xlink" xlink:type="simple"><person-group><name name-style="western"><surname>Lima-Verde</surname><given-names>JS</given-names></name></person-group> (<year>1969</year>) <article-title>Primeira contribuição ao inventário dos Echinodermas do nordeste Brasileiro.</article-title><source>Arquivos de Ciências do Mar</source><volume>9</volume>: <fpage>9</fpage>–<lpage>13</lpage>.</mixed-citation></ref><ref id="B7"><mixed-citation xmlns:xlink="http://www.w3.org/1999/xlink" xlink:type="simple"><person-group><name name-style="western"><surname>Avila-Pires</surname><given-names>TCS</given-names></name></person-group> (<year>1983</year>) <article-title>Contribuição ao estudo do gênero <italic><tp:taxon-name><tp:taxon-name-part taxon-name-part-type="genus">Echinaster</tp:taxon-name-part></tp:taxon-name></italic> Müller &amp; Troschel, 1840 (<tp:taxon-name><tp:taxon-name-part taxon-name-part-type="phylum">Echinodermata</tp:taxon-name-part></tp:taxon-name>: <tp:taxon-name><tp:taxon-name-part taxon-name-part-type="class">Asteroidea</tp:taxon-name-part></tp:taxon-name>) no litoral brasileiro.</article-title><source>Anais da Academia Brasileira de Ciências</source><volume>55</volume>: <fpage>431</fpage>–<lpage>448</lpage>.</mixed-citation></ref><ref id="B134"><mixed-citation xmlns:xlink="http://www.w3.org/1999/xlink" xlink:type="simple"><person-group><name name-style="western"><surname>Tommasi</surname><given-names>LR</given-names></name></person-group> (<year>1970</year>) <article-title>Lista de asteróides recentes do Brasil.</article-title><source>Contribuições do Instituto Oceanográfico, Universidade de São Paulo</source> (<issue>18</issue>): <fpage>1</fpage>–<lpage>61</lpage>.</mixed-citation></ref><ref id="B139"><mixed-citation xmlns:xlink="http://www.w3.org/1999/xlink" xlink:type="simple"><person-group><name name-style="western"><surname>Tommasi</surname><given-names>LR</given-names></name><name name-style="western"><surname>Aron</surname><given-names>MA</given-names></name></person-group> (<year>1988</year>) <article-title>Equinodermes da plataforma continental do sudeste do estado da Bahia.</article-title><source>Relatórios Internos do Instituto Oceanográfico, Universidade de São Paulo</source> (<issue>19</issue>): <fpage>1</fpage>–<lpage>6</lpage>.</mixed-citation></ref><ref id="B41"><mixed-citation xmlns:xlink="http://www.w3.org/1999/xlink" xlink:type="simple"><person-group><name name-style="western"><surname>Fernandes</surname><given-names>MLB</given-names></name><name name-style="western"><surname>Tommasi</surname><given-names>LR</given-names></name><name name-style="western"><surname>Lima</surname><given-names>EJB</given-names></name></person-group> (<year>2002</year>) <article-title>Filo <tp:taxon-name><tp:taxon-name-part taxon-name-part-type="phylum">Echinodermata</tp:taxon-name-part></tp:taxon-name> de Pernambuco.</article-title> In: <person-group><name name-style="western"><surname>Tabarelli</surname><given-names>M</given-names></name><name name-style="western"><surname>Silva</surname><given-names>JMC</given-names></name></person-group> (<role>Orgs</role>) <source>Diagnóstico da Biodiversidade de Pernambuco</source>. <volume>Vol. 2</volume>. <publisher-name>Massangana</publisher-name>, <publisher-loc>Recife</publisher-loc>, <fpage>405</fpage>–<lpage>427</lpage>.</mixed-citation></ref><ref id="B46"><mixed-citation xmlns:xlink="http://www.w3.org/1999/xlink" xlink:type="simple"><person-group><name name-style="western"><surname>Gondim</surname><given-names>AI</given-names></name><name name-style="western"><surname>Lacouth</surname><given-names>P</given-names></name><name name-style="western"><surname>Alonso</surname><given-names>C</given-names></name><name name-style="western"><surname>Manso</surname><given-names>CLC</given-names></name></person-group> (<year>2008</year>) <article-title><tp:taxon-name><tp:taxon-name-part taxon-name-part-type="phylum">Echinodermata</tp:taxon-name-part></tp:taxon-name> da praia do Cabo Branco, João Pessoa, Paraíba, Brasil.</article-title><source>Biota Neotropica</source><volume>8</volume>: <fpage>151</fpage>–<lpage>159</lpage>. doi: <ext-link ext-link-type="doi" xlink:href="10.1590/S1676-06032008000200016" xlink:type="simple">10.1590/S1676-06032008000200016</ext-link>, <ext-link ext-link-type="uri" xlink:href="http://www.biotaneotropica.org.br/v8n2/pt/abstract?inventory+bn02408022008" xlink:type="simple">http://www.biotaneotropica.org.br/v8n2/pt/abstract?inventory+bn02408022008</ext-link></mixed-citation></ref><ref id="B5"><mixed-citation xmlns:xlink="http://www.w3.org/1999/xlink" xlink:type="simple"><person-group><name name-style="western"><surname>Alves</surname><given-names>RRN</given-names></name><name name-style="western"><surname>Dias</surname><given-names>TLP</given-names></name></person-group> (<year>2010</year>) <article-title>Usos de invertebrados na medicina popular no Brasil e suas implicações para a conservação.</article-title><source>Tropical Conservation Science</source><volume>3</volume>: <fpage>159</fpage>–<lpage>174</lpage>.</mixed-citation></ref><ref id="B98"><mixed-citation xmlns:xlink="http://www.w3.org/1999/xlink" xlink:type="simple"><person-group><name name-style="western"><surname>Miranda</surname><given-names>ALS</given-names></name><name name-style="western"><surname>Lima</surname><given-names>MLF</given-names></name><name name-style="western"><surname>Sovierzoski</surname><given-names>HH</given-names></name><name name-style="western"><surname>Correia</surname><given-names>MD</given-names></name></person-group> (<year>2012</year>) <article-title>Inventory of the <tp:taxon-name><tp:taxon-name-part taxon-name-part-type="phylum">Echinodermata</tp:taxon-name-part></tp:taxon-name> collection from the Universidade Federal de Alagoas.</article-title><source>Biota Neotropica</source><volume>12</volume>: <fpage>135</fpage>–<lpage>146</lpage>. doi: <ext-link ext-link-type="doi" xlink:href="10.1590/S1676-06032012000200014" xlink:type="simple">10.1590/S1676-06032012000200014</ext-link></mixed-citation></ref><ref id="B84"><mixed-citation xmlns:xlink="http://www.w3.org/1999/xlink" xlink:type="simple"><person-group><name name-style="western"><surname>Magalhães</surname><given-names>WF</given-names></name><name name-style="western"><surname>Martins</surname><given-names>LR</given-names></name><name name-style="western"><surname>Alves</surname><given-names>OFS</given-names></name></person-group> (<year>2005</year>) <article-title>Inventário dos <tp:taxon-name><tp:taxon-name-part taxon-name-part-type="phylum">Echinodermata</tp:taxon-name-part></tp:taxon-name> do Estado da Bahia.</article-title><source>Brazilian Journal of Aquatic Science and Technology</source><volume>40</volume>: <fpage>375</fpage>–<lpage>381</lpage>.</mixed-citation></ref><ref id="B81"><mixed-citation xmlns:xlink="http://www.w3.org/1999/xlink" xlink:type="simple"><person-group><name name-style="western"><surname>Machado</surname><given-names>ABM</given-names></name><name name-style="western"><surname>Drummond</surname><given-names>GM</given-names></name><name name-style="western"><surname>Paglia</surname><given-names>AP</given-names></name></person-group> (<year>2008</year>) <source>Livro vermelho da fauna brasileira ameaçada de extinção.</source><publisher-name>Ministério do Meio Ambiente</publisher-name>, <publisher-loc>Brasília</publisher-loc>. <volume>Vol. I</volume>. <series>Série Biodiversidade 19</series>, <size units="page">512 pp</size>.</mixed-citation></ref><ref id="B71"><mixed-citation xmlns:xlink="http://www.w3.org/1999/xlink" xlink:type="simple"><person-group><name name-style="western"><surname>Lima</surname><given-names>EJB</given-names></name><name name-style="western"><surname>Fernandes</surname><given-names>MLB</given-names></name></person-group> (<year>2009</year>) <article-title>Diversidade de equinodermos (<tp:taxon-name><tp:taxon-name-part taxon-name-part-type="phylum">Echinodermata</tp:taxon-name-part></tp:taxon-name>) no Estado de Pernambuco (Brasil).</article-title><source>Revista Brasileira de Zoociências</source><volume>11</volume>: <fpage>55</fpage>–<lpage>63</lpage>.</mixed-citation></ref><ref id="B33"><mixed-citation xmlns:xlink="http://www.w3.org/1999/xlink" xlink:type="simple"><person-group><name name-style="western"><surname>Clark</surname><given-names>AM</given-names></name><name name-style="western"><surname>Downey</surname><given-names>ME</given-names></name></person-group> (<year>1992</year>) <source>Starfishes of the Atlantic. Chapman &amp; Hall Identification Guides, 3.</source><publisher-name>Chapman &amp; Hall</publisher-name>, <publisher-loc>London, UK</publisher-loc>. ISBN <isbn>0-412-43280-3</isbn>, <size units="page">820 pp</size>.</mixed-citation></ref><ref id="B151"><mixed-citation xmlns:xlink="http://www.w3.org/1999/xlink" xlink:type="simple"><person-group><name name-style="western"><surname>Verrill</surname><given-names>AE</given-names></name></person-group> (<year>1915</year>) <article-title>Report on the starfishes of the West Indies, Florida, and Brazil, including those obtained by Bahamas Expedition from the University of Iowa in 1893.</article-title><source>Bulletin from the Laboratories of Natural History of the State University of Iowa</source><volume>7</volume>: <fpage>1</fpage>–<lpage>232</lpage>.</mixed-citation></ref><ref id="B55"><mixed-citation xmlns:xlink="http://www.w3.org/1999/xlink" xlink:type="simple"><person-group><name name-style="western"><surname>Hendler</surname><given-names>G</given-names></name><name name-style="western"><surname>Miller</surname><given-names>JE</given-names></name><name name-style="western"><surname>Pawson</surname><given-names>DL</given-names></name><name name-style="western"><surname>Kier</surname><given-names>PM</given-names></name></person-group> (<year>1995</year>) <source>Sea stars, sea urchins and allies: echinoderms of Florida and the Caribbean.</source><publisher-name>Smithsonian Institution Press</publisher-name>, <publisher-loc>Washington</publisher-loc>, <size units="page">390 pp</size>.</mixed-citation></ref><ref id="B3"><mixed-citation xmlns:xlink="http://www.w3.org/1999/xlink" xlink:type="simple"><person-group><name name-style="western"><surname>Alvarado</surname><given-names>JJ</given-names></name></person-group> (<year>2011</year>) <article-title>Echinoderm diversity in the Caribbean Sea.</article-title><source>Marine Biodiversity</source><volume>41</volume>: <fpage>261</fpage>–<lpage>285</lpage>. doi: <ext-link ext-link-type="doi" xlink:href="10.1007/s12526-010-0053-0" xlink:type="simple">10.1007/s12526-010-0053-0</ext-link></mixed-citation></ref><ref id="B12"><mixed-citation xmlns:xlink="http://www.w3.org/1999/xlink" xlink:type="simple"><person-group><name name-style="western"><surname>Benavides-Serrato</surname><given-names>M</given-names></name><name name-style="western"><surname>Borrero-Pérez</surname><given-names>GH</given-names></name><name name-style="western"><surname>Dias Sanchez</surname><given-names>CM</given-names></name></person-group> (<year>2011</year>) <source>Equinodermos del Caribe colombiano I: <tp:taxon-name><tp:taxon-name-part taxon-name-part-type="class">Crinoidea</tp:taxon-name-part></tp:taxon-name>, <tp:taxon-name><tp:taxon-name-part taxon-name-part-type="class">Asteroidea</tp:taxon-name-part></tp:taxon-name> y <tp:taxon-name><tp:taxon-name-part taxon-name-part-type="class">Ophiuroidea</tp:taxon-name-part></tp:taxon-name>.</source><publisher-name>Serie de Publicaciones Especiales de Invemar</publisher-name>, <publisher-loc>22. Santa Marta</publisher-loc>, <size units="page">384 pp</size>.</mixed-citation></ref><ref id="B68"><mixed-citation xmlns:xlink="http://www.w3.org/1999/xlink" xlink:type="simple"><person-group><name name-style="western"><surname>Krau</surname><given-names>L</given-names></name></person-group> (<year>1950</year>) <article-title>Observação sobre os equinodermas da Baía de Guanabara.</article-title><source>Memórias do Instituto Oswaldo Cruz</source><volume>48</volume>: <fpage>357</fpage>–<lpage>362</lpage>. doi: <ext-link ext-link-type="doi" xlink:href="10.1590/S0074-02761950000100013" xlink:type="simple">10.1590/S0074-02761950000100013</ext-link></mixed-citation></ref><ref id="B8"><mixed-citation xmlns:xlink="http://www.w3.org/1999/xlink" xlink:type="simple"><person-group><name name-style="western"><surname>Atwood</surname><given-names>DG</given-names></name></person-group> (<year>1973</year>) <article-title>Larval development in <italic><tp:taxon-name><tp:taxon-name-part taxon-name-part-type="genus">Echinaster</tp:taxon-name-part> <tp:taxon-name-part taxon-name-part-type="species">echinophorus</tp:taxon-name-part></tp:taxon-name></italic>.</article-title><source>Biological Bulletin</source><volume>144</volume>: <fpage>1</fpage>–<lpage>12</lpage>. doi: <ext-link ext-link-type="doi" xlink:href="10.2307/1540143" xlink:type="simple">10.2307/1540143</ext-link></mixed-citation></ref><ref id="B154"><mixed-citation xmlns:xlink="http://www.w3.org/1999/xlink" xlink:type="simple"><person-group><name name-style="western"><surname>Walenkamp</surname><given-names>JHC</given-names></name></person-group> (<year>1979</year>) <article-title><tp:taxon-name><tp:taxon-name-part taxon-name-part-type="class">Asteroidea</tp:taxon-name-part></tp:taxon-name> (<tp:taxon-name><tp:taxon-name-part taxon-name-part-type="phylum">Echinodermata</tp:taxon-name-part></tp:taxon-name>) from the Guyana shelf.</article-title><source>Zoologische Verhandelingen</source><volume>170</volume>: <fpage>1</fpage>–<lpage>97</lpage>.</mixed-citation></ref><ref id="B106"><mixed-citation xmlns:xlink="http://www.w3.org/1999/xlink" xlink:type="simple"><person-group><name name-style="western"><surname>Nobre</surname><given-names>CC</given-names></name><name name-style="western"><surname>Campos-Creasey</surname><given-names>LS</given-names></name></person-group> (<year>2000</year>) <article-title>Efeito da salinidade no desenvolvimento larval de <italic><tp:taxon-name><tp:taxon-name-part taxon-name-part-type="genus">Echinaster</tp:taxon-name-part> <tp:taxon-name-part taxon-name-part-type="species">echinophorus</tp:taxon-name-part></tp:taxon-name></italic> (Lamarck 1816) (<tp:taxon-name><tp:taxon-name-part taxon-name-part-type="phylum">Echinodermata</tp:taxon-name-part></tp:taxon-name>: <tp:taxon-name><tp:taxon-name-part taxon-name-part-type="class">Asteroidea</tp:taxon-name-part></tp:taxon-name>).</article-title><source>Notas Técnicas do Facimar</source><volume>4</volume>: <fpage>61</fpage>–<lpage>68</lpage>.</mixed-citation></ref><ref id="B60"><mixed-citation xmlns:xlink="http://www.w3.org/1999/xlink" xlink:type="simple"><person-group><name name-style="western"><surname>Jangoux</surname><given-names>M</given-names></name><name name-style="western"><surname>Lawrence</surname><given-names>JM</given-names></name></person-group> (<year>1982</year>) <source>Echinoderm Nutrition</source>. <publisher-name>A.A. Balkema</publisher-name>, <publisher-loc>Rotterdam</publisher-loc>, <size units="page">700 pp</size>.</mixed-citation></ref><ref id="B64"><mixed-citation xmlns:xlink="http://www.w3.org/1999/xlink" xlink:type="simple"><person-group><name name-style="western"><surname>Kempf</surname><given-names>M</given-names></name></person-group> (<year>1966</year>) <article-title>On the development of <italic><tp:taxon-name><tp:taxon-name-part taxon-name-part-type="genus">Echinaster</tp:taxon-name-part> <tp:taxon-name-part taxon-name-part-type="species">echinophorus</tp:taxon-name-part></tp:taxon-name></italic> (Lamarck).</article-title><source>Anais da Academia Brasileira de Ciências</source><volume>38</volume>: <fpage>505</fpage>–<lpage>507</lpage>.</mixed-citation></ref></ref-list></tp:taxon-treatment>
