# Supplementary material for: Taxonomic guide and historical review of starfishes in northeastern Brazil (Echinodermata, Asteroidea)
Source: Zookeys. 2014 Oct 22;(449):1–56. doi: 10.3897/zookeys.449.6813 (PMC4233396; doi:10.3897/zookeys.449.6813)
Supplement: XML Treatment for Coscinasterias tenuispina [file zookeys.449.6813-treatment18.xml]

<!DOCTYPE tp:taxon-treatment
  PUBLIC "-//TaxonX//DTD Taxonomic Treatment Publishing DTD v0 20100105//EN" "tax-treatment-NSO.dtd">
<tp:taxon-treatment xmlns:tp="http://www.plazi.org/taxpub"><tp:treatment-meta><kwd-group><label>Taxon classification</label><kwd><named-content content-type="kingdom">Animalia</named-content></kwd><kwd><named-content content-type="order">Forcipuladita</named-content></kwd><kwd><named-content content-type="family">Asteriidae</named-content></kwd></kwd-group><mixed-citation publication-type="journal"><person-group><name><surname>Gondim</surname><given-names>Anne Isabelley</given-names></name><name><surname>Christoffersen</surname><given-names>Martin Lindsey</given-names></name><name><surname>Pereira Dias</surname><given-names>Thelma Lúcia</given-names></name></person-group><article-title>Taxonomic guide and historical review of starfishes in northeastern Brazil (<tp:taxon-name><tp:taxon-name-part taxon-name-part-type="phylum">Echinodermata</tp:taxon-name-part></tp:taxon-name>, <tp:taxon-name><tp:taxon-name-part taxon-name-part-type="class">Asteroidea</tp:taxon-name-part></tp:taxon-name>)</article-title><source>Zookeys</source><day>22</day><month>10</month><year>2014</year><volume>2014</volume><issue>449</issue><fpage>1</fpage><lpage>56</lpage><pub-id pub-id-type="doi">10.3897/zookeys.449.6813</pub-id></mixed-citation></tp:treatment-meta><tp:nomenclature><tp:taxon-name>
                                <tp:taxon-name-part taxon-name-part-type="genus">Coscinasterias</tp:taxon-name-part>
                                <tp:taxon-name-part taxon-name-part-type="species">tenuispina</tp:taxon-name-part>
                            </tp:taxon-name><tp:taxon-authority>(Lamarck, 1816)</tp:taxon-authority><xref ref-type="fig" rid="F9">Figure 9i–m</xref><!--PageBreak--><!--PageBreak--><!--PageBreak--><!--PageBreak--><!--PageBreak--><tp:nomenclature-citation-list><tp:nomenclature-citation><tp:taxon-name><tp:taxon-name-part taxon-name-part-type="genus">Asterias</tp:taxon-name-part> <tp:taxon-name-part taxon-name-part-type="species">tenuispina</tp:taxon-name-part></tp:taxon-name><comment> Lamarck, 1816: 561–562.</comment></tp:nomenclature-citation><tp:nomenclature-citation><tp:taxon-name><tp:taxon-name-part taxon-name-part-type="genus">Asteracanthion</tp:taxon-name-part> <tp:taxon-name-part taxon-name-part-type="species">tenuispinus</tp:taxon-name-part></tp:taxon-name><comment> Müller &amp; Troschel, 1842: 16.</comment></tp:nomenclature-citation><tp:nomenclature-citation><tp:taxon-name><tp:taxon-name-part taxon-name-part-type="genus">Asterias</tp:taxon-name-part> <tp:taxon-name-part taxon-name-part-type="species">atlantica</tp:taxon-name-part></tp:taxon-name><comment> Verrill, 1868: 368. <xref ref-type="bibr" rid="B122">Rathbun 1879</xref>: 145.</comment></tp:nomenclature-citation><tp:nomenclature-citation><tp:taxon-name><tp:taxon-name-part taxon-name-part-type="genus">Asterias</tp:taxon-name-part> (<tp:taxon-name-part taxon-name-part-type="subgenus">Stolasterias</tp:taxon-name-part>) <tp:taxon-name-part taxon-name-part-type="species">tenuispina</tp:taxon-name-part></tp:taxon-name><comment> Sladen, 1889: 565, 583.</comment></tp:nomenclature-citation><tp:nomenclature-citation><tp:taxon-name><tp:taxon-name-part taxon-name-part-type="genus">Polyasterias</tp:taxon-name-part> <tp:taxon-name-part taxon-name-part-type="species">tenuispina</tp:taxon-name-part></tp:taxon-name><comment> Perrier, 1894: 108.</comment></tp:nomenclature-citation><tp:nomenclature-citation><tp:taxon-name><tp:taxon-name-part taxon-name-part-type="genus">Lytaster</tp:taxon-name-part> <tp:taxon-name-part taxon-name-part-type="species">inaequalis</tp:taxon-name-part></tp:taxon-name><comment> Perrier, 1894: 98–99.</comment></tp:nomenclature-citation><tp:nomenclature-citation><tp:taxon-name><tp:taxon-name-part taxon-name-part-type="genus">Coscinasterias</tp:taxon-name-part> <tp:taxon-name-part taxon-name-part-type="species">tenuispina</tp:taxon-name-part></tp:taxon-name><comment> Verrill, 1914: 45. <xref ref-type="bibr" rid="B20">Brito 1960</xref>: 4; 1962: 2. <xref ref-type="bibr" rid="B105">Netto 2006</xref>: 34, fig. 16c, pl. 5b. <xref ref-type="bibr" rid="B143">Ventura et al. 2007</xref>: 228.</comment></tp:nomenclature-citation><tp:nomenclature-citation><tp:taxon-name><tp:taxon-name-part taxon-name-part-type="genus">Coscinasterias</tp:taxon-name-part> <tp:taxon-name-part taxon-name-part-type="species">tenuispina</tp:taxon-name-part> <tp:taxon-name-part taxon-name-part-type="infraspecific-rank">var.</tp:taxon-name-part> <tp:taxon-name-part taxon-name-part-type="variety">atlantica</tp:taxon-name-part></tp:taxon-name><comment> Verrill, 1915: 20–21. <xref ref-type="bibr" rid="B133">Tommasi 1966</xref>: 24–244.</comment></tp:nomenclature-citation><tp:nomenclature-citation><tp:taxon-name><tp:taxon-name-part taxon-name-part-type="genus">Stolasterias</tp:taxon-name-part> <tp:taxon-name-part taxon-name-part-type="species">tenuispina</tp:taxon-name-part></tp:taxon-name><comment> Verrill, 1907: 324.</comment></tp:nomenclature-citation><tp:nomenclature-citation><tp:taxon-name><tp:taxon-name-part taxon-name-part-type="genus">Coscinasterias</tp:taxon-name-part> (<tp:taxon-name-part taxon-name-part-type="subgenus">Stolasterias</tp:taxon-name-part>) <tp:taxon-name-part taxon-name-part-type="species">tenuispina</tp:taxon-name-part></tp:taxon-name><comment> Fisher, 1926: 197.</comment></tp:nomenclature-citation></tp:nomenclature-citation-list></tp:nomenclature><tp:treatment-sec sec-type="Material examined"><title>Material examined.</title><p>Rio de Janeiro: Cabo Frio, Formoso Beach, 1 spec., MZUSP (without registration number), VII.1956; Cabo Frio, Arraial do Cabo, Brava Beach, 1spec., MZUSP (without registration number), 29.I.2001.</p></tp:treatment-sec><tp:treatment-sec sec-type="Type locality"><title>Type locality.</title><p>‘I’ ocean eropéen’ (<xref ref-type="bibr" rid="B33">Clark and Downey 1992</xref>).</p></tp:treatment-sec><tp:treatment-sec sec-type="Description"><title>Description.</title><p>Disk small, with 1–3 madreporites (in some cases up to 5 were observed). Six to nine (rarely 5 and unusually 7) thin, elongate (Fig. <xref ref-type="fig" rid="F9">9i, j</xref>), cylindrical arms, usually of different sizes, the larger ones grouped to one side and the smaller ones to the opposing side. Abactinal figs with one long, conical and pointed spine (~2.17 mm), with base densely surrounded by bivalve pedicallariae with overlapping valves (Fig. <xref ref-type="fig" rid="F9">9l</xref>). Carinal figs arranged in a regular series. Dorso-lateral figs forming a reticulum. Papular regions occuring on the abactinal and actinal surfaces. Among the abactinal figs, mainly in the intermediate areas, large bivalve pedicellariae are found. Pedicellariae of dorsal spines sessil and with overlapping bivalves, with denteate margins. Oral pedicallariae bivalve (Fig. <xref ref-type="fig" rid="F9">9m</xref>), consisting of a basal piece into which two valves with smooth margins fit in.</p><!--PageBreak--><p><bold>Colour.</bold> Specimens from Brazil vary from brown to orange colour (<xref ref-type="bibr" rid="B143">Ventura et al. 2007</xref>). According to <xref ref-type="bibr" rid="B33">Clark and Downey (1992)</xref>, specimens from the Mediterranean are usually yellow or whitish-yellow with black or brown spots on abactinal surface and crowns of rusty-red pedicellariae. Individuals from the Bermudas, on the other hand, with dorsal surface purple and the oral surface yellow, blue or violet (<xref ref-type="bibr" rid="B151">Verrill 1915</xref>).</p></tp:treatment-sec><tp:treatment-sec sec-type="Distribution"><title>Distribution.</title><p>North Carolina, Gulf of Mexico, Antilles, Bermudas, Cuba, Brazil, Portugal, Spain, France and Montenegro (<xref ref-type="bibr" rid="B134">Tommasi 1970</xref>, <xref ref-type="bibr" rid="B39">Downey 1973</xref>, <xref ref-type="bibr" rid="B33">Clark and Downey 1992</xref>, <xref ref-type="bibr" rid="B6">Alves et al. 2002</xref>, <xref ref-type="bibr" rid="B155">Waters and Roy 2003</xref>, <xref ref-type="bibr" rid="B63">Kascelan and Mandic 2007</xref>). In Brazil: BA, ES, and SP, including Abrolhos (<xref ref-type="bibr" rid="B122">Rathbun 1879</xref>, <xref ref-type="bibr" rid="B151">Verrill 1915</xref>, <xref ref-type="bibr" rid="B20">Brito 1960</xref>, <xref ref-type="bibr" rid="B134">Tommasi 1970</xref>, <xref ref-type="bibr" rid="B143">Ventura et al. 2007</xref>). Intertidal to 165 m in depth (<xref ref-type="bibr" rid="B33">Clark and Downey 1992</xref>).</p></tp:treatment-sec><tp:treatment-sec sec-type="Remarks"><title>Remarks.</title><p>Two species of the genus <italic><tp:taxon-name><tp:taxon-name-part taxon-name-part-type="genus">Coscinasterias</tp:taxon-name-part></tp:taxon-name></italic> Verrill, 1870 are known for the Atlantic, <italic><tp:taxon-name><tp:taxon-name-part taxon-name-part-type="genus">Coscinasterias</tp:taxon-name-part> <tp:taxon-name-part taxon-name-part-type="species">tenuispina</tp:taxon-name-part></tp:taxon-name></italic> and <italic><tp:taxon-name><tp:taxon-name-part taxon-name-part-type="genus">Coscinasterias</tp:taxon-name-part> <tp:taxon-name-part taxon-name-part-type="species">calamaria</tp:taxon-name-part></tp:taxon-name></italic> (Gray, 1840). The first is widely distributed through the Atlantic and Mediterranean, while the second is restricted to South Africa, Angola, and Madagascar (<xref ref-type="bibr" rid="B86">Mah 2013</xref>). <italic><tp:taxon-name><tp:taxon-name-part taxon-name-part-type="genus">Coscinasterias</tp:taxon-name-part> <tp:taxon-name-part taxon-name-part-type="species">tenuispina</tp:taxon-name-part></tp:taxon-name></italic> differs from <italic><tp:taxon-name><tp:taxon-name-part taxon-name-part-type="genus">Coscinasterias</tp:taxon-name-part> <tp:taxon-name-part taxon-name-part-type="species">calamaria</tp:taxon-name-part></tp:taxon-name></italic> for having intercrossing pedicellariae with a well developped terminal tooth (except in some specimens from Brazil). <xref ref-type="bibr" rid="B33">Clark and Downey (1992)</xref> suggested a subspecific distinction for these species on the basis of morphological similarities observed in Brazilian and South African specimens. However, according to <xref ref-type="bibr" rid="B155">Waters and Roy (2003)</xref> these observations were made on the basis of juvenile specimens and it is thus necessary to undertake new morphological analyses to clarify the close relationships between <italic><tp:taxon-name><tp:taxon-name-part taxon-name-part-type="genus">Coscinasterias</tp:taxon-name-part> <tp:taxon-name-part taxon-name-part-type="species">calamaria</tp:taxon-name-part></tp:taxon-name></italic> and <italic><tp:taxon-name><tp:taxon-name-part taxon-name-part-type="genus">Coscinasterias</tp:taxon-name-part> <tp:taxon-name-part taxon-name-part-type="species">tenuispina</tp:taxon-name-part></tp:taxon-name></italic> (<xref ref-type="bibr" rid="B155">Waters and Roy 2003</xref>). In the phylogeographic analysis of Waters and Roy (op. cit.) for species of <italic><tp:taxon-name><tp:taxon-name-part taxon-name-part-type="genus">Coscinasterias</tp:taxon-name-part></tp:taxon-name></italic>, morphological variations were observed between populations from Brazil on the one side and from the Bermudas and the Mediterranean on the other. No morphological variations are observed in the specimens examined by us.</p></tp:treatment-sec><tp:treatment-sec sec-type="Ecological notes"><title>Ecological notes.</title><p>Lives in consolidated substrates, including areas with strong hydrodynamism (<xref ref-type="bibr" rid="B81">Machado et al. 2008</xref>). <italic><tp:taxon-name><tp:taxon-name-part taxon-name-part-type="genus">Coscinasterias</tp:taxon-name-part> <tp:taxon-name-part taxon-name-part-type="species">tenuispina</tp:taxon-name-part></tp:taxon-name></italic> has extra-oral digestion and feeds on epifaunal organisms, mainly mussels (<xref ref-type="bibr" rid="B143">Ventura et al. 2007</xref>). It is a fissiparous species, which presents an annual gonadal cycle and a long period of spawning (<xref ref-type="bibr" rid="B6">Alves et al. 2002</xref>). According to these authors, the preponderance of males in the population of Itaipu Beach (Niterói/Rio de Janeiro) suggests that assexual reproduction by fission is predominant and, consequently, that the number of clones must be significant. According to <xref ref-type="bibr" rid="B21">Brito (1962)</xref>, this species is very common in Cabo Frio (Rio de Janeiro). However, since the first record by <xref ref-type="bibr" rid="B122">Rathbun (1879)</xref> of <italic><tp:taxon-name><tp:taxon-name-part taxon-name-part-type="genus">Coscinasterias</tp:taxon-name-part> <tp:taxon-name-part taxon-name-part-type="species">tenuispina</tp:taxon-name-part></tp:taxon-name></italic> for Abrolhos (Bahia), the species has not been cited again off the northeast region of Brazil. As pointed out by <xref ref-type="bibr" rid="B81">Machado et al. (2008)</xref>, although this species has a wide geographical distribution, its range is discontinuous, probably due to its assexual reproduction, that limits dispersal ability. Presently the species is listed among those vulnerable to extinction, having among the main causes of population decline the constant destruction of its habitat, the erosion of the substrate, the effects of pollutants, the precarious sanitation and the excess of tourists and divers within their range of occurrence (<xref ref-type="bibr" rid="B81">Machado et al. 2008</xref>).</p><!--PageBreak--></tp:treatment-sec><tp:treatment-sec><!--Section generated to contain objects referenced in tp:taxon-treatment.--><fig id="F9" position="float" orientation="portrait"><label>Figure 9.</label><caption><p>Some species of the order <tp:taxon-name><tp:taxon-name-part taxon-name-part-type="order">Velatida</tp:taxon-name-part></tp:taxon-name> <bold>(A–H)</bold> and <tp:taxon-name><tp:taxon-name-part taxon-name-part-type="order">Forcipulatida</tp:taxon-name-part></tp:taxon-name> <bold>(I–M)</bold> recorded in northeastern Brazil. <italic><tp:taxon-name><tp:taxon-name-part taxon-name-part-type="genus">Calyptraster</tp:taxon-name-part> <tp:taxon-name-part taxon-name-part-type="species">coa</tp:taxon-name-part></tp:taxon-name></italic> <bold>(A–H)</bold> <bold>A</bold> Abactinal view, in detail the supradorsal membrane <bold>B</bold> Actinal view <bold>C</bold> Detail of the paxillae with long peduncles <bold>D</bold> Actinal view of the arm <bold>E</bold> Detail of the mouth <bold>F</bold> Detail of the actinal intermediate area <bold>G</bold> Abactinal view, in detail oscular valves <bold>H</bold> Actinal view; <italic><tp:taxon-name><tp:taxon-name-part taxon-name-part-type="genus">Coscinasterias</tp:taxon-name-part> <tp:taxon-name-part taxon-name-part-type="species">tenuispina</tp:taxon-name-part></tp:taxon-name></italic> <bold>(I–M)</bold> <bold>I</bold> Abactinal view <bold>J</bold> Actinal view <bold>L</bold> Abactinal view of the arm, in detail the bivalve pedicallariae (optical microscopic image), and <bold>M</bold> Lateral view of the arms, in detail the bivalve pedicellariae (optical microscopic image).</p></caption><graphic xmlns:xlink="http://www.w3.org/1999/xlink" xlink:href="zookeys-449-001-g009.jpg" position="float" orientation="portrait" xlink:type="simple" id="oo_32975.jpg"/></fig></tp:treatment-sec><ref-list><ref id="B122"><mixed-citation xmlns:xlink="http://www.w3.org/1999/xlink" xlink:type="simple"><person-group><name name-style="western"><surname>Rathbun</surname><given-names>R</given-names></name></person-group> (<year>1879</year>) <article-title>A List of the Brazilian echinoderms, with notes on their distribution, etc.</article-title><source>Transactions of the Connecticut Academy of Arts and Science</source><volume>5</volume>: <fpage>139</fpage>–<lpage>151</lpage>.</mixed-citation></ref><ref id="B20"><mixed-citation xmlns:xlink="http://www.w3.org/1999/xlink" xlink:type="simple"><person-group><name name-style="western"><surname>Brito</surname><given-names>IM</given-names></name></person-group> (<year>1960</year>) <source>Asteróides dos Estados do Rio de Janeiro e de São Paulo.</source><publisher-name>Universidade do Brasil, Faculdade Nacional de Filosofia, Centro de Estudos Zoológicos</publisher-name> (<issue>5</issue>): <fpage>1</fpage>–<lpage>13</lpage>.</mixed-citation></ref><ref id="B105"><mixed-citation xmlns:xlink="http://www.w3.org/1999/xlink" xlink:type="simple"><person-group><name name-style="western"><surname>Netto</surname><given-names>LF</given-names></name></person-group> (<year>2006</year>) <source><tp:taxon-name><tp:taxon-name-part taxon-name-part-type="phylum">Echinodermata</tp:taxon-name-part></tp:taxon-name> do Canal de São Sebastião, São Sebastião (SP)</source>. <comment>Dissertation</comment>, <publisher-name>University of São Paulo</publisher-name>.</mixed-citation></ref><ref id="B143"><mixed-citation xmlns:xlink="http://www.w3.org/1999/xlink" xlink:type="simple"><person-group><name name-style="western"><surname>Ventura</surname><given-names>CRR</given-names></name><name name-style="western"><surname>Veríssimo</surname><given-names>I</given-names></name><name name-style="western"><surname>Nobre</surname><given-names>CC</given-names></name><name name-style="western"><surname>Zama</surname><given-names>PC</given-names></name></person-group> (<year>2007</year>) <article-title>Filo <tp:taxon-name><tp:taxon-name-part taxon-name-part-type="phylum">Echinodermata</tp:taxon-name-part></tp:taxon-name>.</article-title> In: <person-group><name name-style="western"><surname>Lavrado</surname><given-names>HP</given-names></name><name name-style="western"><surname>Viana</surname><given-names>MS</given-names></name></person-group> (<role>Eds</role>) <source>Atlas de invertebrados marinhos da região central da zona econômica exclusiva brasileira. Parte 1</source>. <publisher-name>Museu Nacional</publisher-name>, <publisher-loc>Rio de Janeiro</publisher-loc>, (<series>Série Livros, 25</series>).</mixed-citation></ref><ref id="B133"><mixed-citation xmlns:xlink="http://www.w3.org/1999/xlink" xlink:type="simple"><person-group><name name-style="western"><surname>Tommasi</surname><given-names>LR</given-names></name></person-group> (<year>1966</year>) <article-title>Sobre alguns Equinodermas da região do Golfo do México e do Mar das Antilhas.</article-title><source>Anales del Instituto de Biologia</source><volume>1/2</volume>: <fpage>155</fpage>–<lpage>165</lpage>.</mixed-citation></ref><ref id="B33"><mixed-citation xmlns:xlink="http://www.w3.org/1999/xlink" xlink:type="simple"><person-group><name name-style="western"><surname>Clark</surname><given-names>AM</given-names></name><name name-style="western"><surname>Downey</surname><given-names>ME</given-names></name></person-group> (<year>1992</year>) <source>Starfishes of the Atlantic. Chapman &amp; Hall Identification Guides, 3.</source><publisher-name>Chapman &amp; Hall</publisher-name>, <publisher-loc>London, UK</publisher-loc>. ISBN <isbn>0-412-43280-3</isbn>, <size units="page">820 pp</size>.</mixed-citation></ref><ref id="B151"><mixed-citation xmlns:xlink="http://www.w3.org/1999/xlink" xlink:type="simple"><person-group><name name-style="western"><surname>Verrill</surname><given-names>AE</given-names></name></person-group> (<year>1915</year>) <article-title>Report on the starfishes of the West Indies, Florida, and Brazil, including those obtained by Bahamas Expedition from the University of Iowa in 1893.</article-title><source>Bulletin from the Laboratories of Natural History of the State University of Iowa</source><volume>7</volume>: <fpage>1</fpage>–<lpage>232</lpage>.</mixed-citation></ref><ref id="B134"><mixed-citation xmlns:xlink="http://www.w3.org/1999/xlink" xlink:type="simple"><person-group><name name-style="western"><surname>Tommasi</surname><given-names>LR</given-names></name></person-group> (<year>1970</year>) <article-title>Lista de asteróides recentes do Brasil.</article-title><source>Contribuições do Instituto Oceanográfico, Universidade de São Paulo</source> (<issue>18</issue>): <fpage>1</fpage>–<lpage>61</lpage>.</mixed-citation></ref><ref id="B39"><mixed-citation xmlns:xlink="http://www.w3.org/1999/xlink" xlink:type="simple"><person-group><name name-style="western"><surname>Downey</surname><given-names>ME</given-names></name></person-group> (<year>1973</year>) <article-title>Starfishes from the Caribbean and the Gulf of Mexico.</article-title><source>Smithson Contribution to Zoology</source><volume>126</volume>: <fpage>1</fpage>–<lpage>168</lpage>. doi: <ext-link ext-link-type="doi" xlink:href="10.5479/si.00810282.126" xlink:type="simple">10.5479/si.00810282.126</ext-link></mixed-citation></ref><ref id="B6"><mixed-citation xmlns:xlink="http://www.w3.org/1999/xlink" xlink:type="simple"><person-group><name name-style="western"><surname>Alves</surname><given-names>LS</given-names></name><name name-style="western"><surname>Pereira</surname><given-names>AD</given-names></name><name name-style="western"><surname>Ventura</surname><given-names>CRR</given-names></name></person-group> (<year>2002</year>) <article-title>Sexual and asexual reproduction of <italic><tp:taxon-name><tp:taxon-name-part taxon-name-part-type="genus">Coscinasterias</tp:taxon-name-part> <tp:taxon-name-part taxon-name-part-type="species">tenuispina</tp:taxon-name-part></tp:taxon-name></italic> (<tp:taxon-name><tp:taxon-name-part taxon-name-part-type="phylum">Echinodermata</tp:taxon-name-part></tp:taxon-name>: <tp:taxon-name><tp:taxon-name-part taxon-name-part-type="class">Asteroidea</tp:taxon-name-part></tp:taxon-name>) from Rio de Janeiro, Brazil.</article-title><source>Marine Biology</source><volume>140</volume>: <fpage>95</fpage>–<lpage>101</lpage>. doi: <ext-link ext-link-type="doi" xlink:href="10.1007/s002270100663" xlink:type="simple">10.1007/s002270100663</ext-link></mixed-citation></ref><ref id="B155"><mixed-citation xmlns:xlink="http://www.w3.org/1999/xlink" xlink:type="simple"><person-group><name name-style="western"><surname>Waters</surname><given-names>JM</given-names></name><name name-style="western"><surname>Roy</surname><given-names>MS</given-names></name></person-group> (<year>2003</year>) <article-title>Global phylogeography of the fissiparous sea-star genus <italic><tp:taxon-name><tp:taxon-name-part taxon-name-part-type="genus">Coscinasterias</tp:taxon-name-part></tp:taxon-name></italic>.</article-title><source>Marine Biology</source><volume>142</volume>: <fpage>185</fpage>–<lpage>191</lpage>.</mixed-citation></ref><ref id="B63"><mixed-citation xmlns:xlink="http://www.w3.org/1999/xlink" xlink:type="simple"><person-group><name name-style="western"><surname>Kascelan</surname><given-names>S</given-names></name><name name-style="western"><surname>Mandic</surname><given-names>S</given-names></name></person-group> (<year>2007</year>) <article-title>Diversity and distribution of <tp:taxon-name><tp:taxon-name-part taxon-name-part-type="class">Asteroidea</tp:taxon-name-part></tp:taxon-name> (<tp:taxon-name><tp:taxon-name-part taxon-name-part-type="phylum">Echinodermata</tp:taxon-name-part></tp:taxon-name>) within the Bay of Boka Kotorska (Adriartic Sea, Montenegro).</article-title><source>Rapports de la Commission Internationale de la Mer Méditerranée Rapp Comm Int Mer Médit</source><volume>38</volume>: <lpage>515</lpage>.</mixed-citation></ref><ref id="B86"><mixed-citation xmlns:xlink="http://www.w3.org/1999/xlink" xlink:type="simple"><person-group><name name-style="western"><surname>Mah</surname><given-names>CL</given-names></name></person-group> (<year>2013</year>) <source>World <tp:taxon-name><tp:taxon-name-part taxon-name-part-type="class">Asteroidea</tp:taxon-name-part></tp:taxon-name> database</source>. <ext-link ext-link-type="uri" xlink:href="http://www.marinespecies.org/asteroidea" xlink:type="simple">http://www.marinespecies.org/asteroidea</ext-link> [<date-in-citation content-type="access-date">acessed 5 November 2013</date-in-citation>]</mixed-citation></ref><ref id="B81"><mixed-citation xmlns:xlink="http://www.w3.org/1999/xlink" xlink:type="simple"><person-group><name name-style="western"><surname>Machado</surname><given-names>ABM</given-names></name><name name-style="western"><surname>Drummond</surname><given-names>GM</given-names></name><name name-style="western"><surname>Paglia</surname><given-names>AP</given-names></name></person-group> (<year>2008</year>) <source>Livro vermelho da fauna brasileira ameaçada de extinção.</source><publisher-name>Ministério do Meio Ambiente</publisher-name>, <publisher-loc>Brasília</publisher-loc>. <volume>Vol. I</volume>. <series>Série Biodiversidade 19</series>, <size units="page">512 pp</size>.</mixed-citation></ref><ref id="B21"><mixed-citation xmlns:xlink="http://www.w3.org/1999/xlink" xlink:type="simple"><person-group><name name-style="western"><surname>Brito</surname><given-names>IM</given-names></name></person-group> (<year>1962</year>) <source>Ensaio de catálogo dos equinodermas do Brasil</source>. <publisher-name>Universidade do Brasil, Faculdade Nacional de Filosofia, Centro de Estudos Zoológicos</publisher-name> (<issue>13</issue>): <fpage>1</fpage>–<lpage>10</lpage>.</mixed-citation></ref></ref-list></tp:taxon-treatment>
